# Supplementary material for: Methyl 4,5-diacet­oxy-1-oxo-2-phenyl­perhydro-4,6-epoxy­cyclo­penta­[c]pyridine-7-carboxyl­ate ethanol solvate
Source: Acta Crystallogr Sect E Struct Rep Online. 2009 Nov 4;65(Pt 12):o2981. doi: 10.1107/S1600536809045528 (PMC2971959; doi:10.1107/S1600536809045528)
Supplement: Supplementary file 1 [file e-65-o2981-sup1.cif]

##############################################################################
###                                                                        ###
###        Electronic paper (Acta Crystallographica Section E)             ###
###                                                                        ###
##############################################################################
#                                                                            #
# This CIF contains the data in a paper accepted for publication in Acta     #
# Crystallographica Section E. It conforms to the requirements of Notes      #
# for Authors for Section E, and has been peer reviewed under the auspices   #
# of the IUCr Commission on Journals.                                        #
#                                                                            #
# Full details of the Crystallographic Information File format               #
# are given in the paper "The Crystallographic Information File (CIF):       #
# a New Standard Archive File for Crystallography" by S. R. Hall, F. H.      #
# Allen and I. D. Brown [Acta Cryst. (1991), A47, 655-685].                  #
#                                                                            #
# The current version of the core CIF dictionary is obtainable from          #
# ftp://ftp.iucr.org/pub/cif_core.dic. The current version number is 2.4.    #
#                                                                            #
# Software is freely available for graphical display of the structure(s) in  #
# this CIF.  For information consult the CIF home page http://www.iucr.org/  #
# cif/home.html                                                              #
#                                                                            #
# This file may be used for bona fide research purposes within the           #
# scientific community so long as proper attribution is given to the journal # 
# article from which it was obtained.                                        #
#                                                                            #
##############################################################################
                                             
data_global
_audit_creation_method     'from SHELXL97 CIF and IUCr SHELXL97-template'
_journal_date_recd_electronic     2009-10-21
_journal_date_accepted     2009-10-29
_journal_name_full     'Acta Crystallographica, Section E'
_journal_year     2009
_journal_volume     65
_journal_issue     12
_journal_page_first     o2981
_journal_page_last     o2981
_journal_paper_category     QO
_journal_coeditor_code     RK2176
_publ_contact_author_name     'Victor N. Khrustalev'
_publ_contact_author_address
;
X-Ray Structural Centre,
A.N.Nesmeyanov Institute of Organoelement Compounds,
Russian Academy of Sciences,
28 Vavilov St., B-334, Moscow 119991, Russian Federation
;
_publ_contact_author_email     'vkh@xray.ineos.ac.ru'
_publ_contact_author_fax     '+7(499)1355085'
_publ_contact_author_phone     '+7(499)1359343'
_publ_section_title
;\
Methyl
4,5-diacetoxy-1-oxo-2-phenylperhydro-4,6-epoxycyclopenta[<i>c</i>]pyridine-7-\
carboxylate ethanol solvate
;
loop_
    _publ_author_name
    _publ_author_footnote
    _publ_author_address
    'Atash V. Gurbanov' .
;
Baku State University, Z. Khalilov St 23, Baku, AZ-1148, Azerbaijan
;
    'Eugeniya V. Nikitina' .
;
Organic Chemistry Department, Russian Peoples Friendship University,
Miklukho-Maklaya St 6, Moscow 117198, Russian Federation
;
    'Inga K. Airiyan' .
;
Organic Chemistry Department, Russian Peoples Friendship University,
Miklukho-Maklaya St 6, Moscow 117198, Russian Federation
;
    'Vladimir P. Zaytsev' .
;
Organic Chemistry Department, Russian Peoples Friendship University,
Miklukho-Maklaya St 6, Moscow 117198, Russian Federation
;
    'Victor N. Khrustalev' .
;
X-Ray Structural Centre,
A. N. Nesmeyanov Institute of Organoelement Compounds,
Russian Academy of Sciences,
28 Vavilov St B-334, Moscow 119991
Russian Federation
;
data_I
_audit_creation_method     SHELXL97
_chemical_name_systematic
;
Methyl 4,5-diacetoxy-1-oxo-2-phenylperhydro-4,6-
epoxycyclopenta[<i>c</i>]pyridine-7-carboxylate ethanol solvate
;
_chemical_name_common     ?
_chemical_formula_moiety     'C20 H21 N O8, C2 H6 O'
_chemical_formula_sum     'C22 H27 N O9'
_chemical_formula_iupac     'C20 H21 N O8, C2 H6 O'
_chemical_formula_weight     449.45
_chemical_melting_point     ?
_symmetry_cell_setting     'Monoclinic'
_symmetry_space_group_name_H-M     'C 2/c'
_symmetry_space_group_name_Hall     '-C 2yc'
loop_
    _symmetry_equiv_pos_as_xyz
    'x, y, z'
    '-x, y, -z+1/2'
    'x+1/2, y+1/2, z'
    '-x+1/2, y+1/2, -z+1/2'
    '-x, -y, -z'
    'x, -y, z-1/2'
    '-x+1/2, -y+1/2, -z'
    'x+1/2, -y+1/2, z-1/2'
_cell_length_a     23.2211(13)
_cell_length_b     14.9519(8)
_cell_length_c     12.9201(7)
_cell_angle_alpha     90.00
_cell_angle_beta     107.7350(10)
_cell_angle_gamma     90.00
_cell_volume     4272.7(4)
_cell_formula_units_Z     8
_cell_measurement_reflns_used     7315
_cell_measurement_theta_min     2.52
_cell_measurement_theta_max     32.27
_cell_measurement_temperature     100(2)
_exptl_crystal_description     'Prism'
_exptl_crystal_colour     'Colourless'
_exptl_crystal_size_max     0.25
_exptl_crystal_size_mid     0.18
_exptl_crystal_size_min     0.10
_exptl_crystal_density_diffrn     1.397
_exptl_crystal_density_meas     ?
_exptl_crystal_density_method     'Not measured'
_exptl_crystal_F_000     1904
_exptl_absorpt_coefficient_mu     0.109
_exptl_absorpt_correction_type     'multi-scan'
_exptl_absorpt_process_details     '(SADABS; Sheldrick, 2003)'
_exptl_absorpt_correction_T_min     0.976
_exptl_absorpt_correction_T_max     0.989
_exptl_special_details
;
;
_diffrn_ambient_temperature     100(2)
_diffrn_radiation_type     MoK\a
_diffrn_radiation_wavelength     0.71073
_diffrn_radiation_source     'Fine--focus sealed tube'
_diffrn_radiation_monochromator     'Graphite'
_diffrn_measurement_device_type     'Bruker APEXII CCD'
_diffrn_measurement_method     '\f and \w'
_diffrn_detector_area_resol_mean     ?
_diffrn_reflns_number     26806
_diffrn_reflns_av_R_equivalents     0.0341
_diffrn_reflns_av_sigmaI/netI     0.0287
_diffrn_reflns_theta_min     1.64
_diffrn_reflns_theta_max     30.00
_diffrn_reflns_theta_full     30.00
_diffrn_measured_fraction_theta_max     0.990
_diffrn_measured_fraction_theta_full     0.990
_diffrn_reflns_limit_h_min     -32
_diffrn_reflns_limit_h_max     32
_diffrn_reflns_limit_k_min     -20
_diffrn_reflns_limit_k_max     21
_diffrn_reflns_limit_l_min     -18
_diffrn_reflns_limit_l_max     18
_refine_special_details
;
 Refinement of <i>F</i>^2^ against ALL reflections. The weighted
 <i>R</i>--factor <i>wR</i> and goodness of fit <i>S</i> are based on
 <i>F</i>^2^, conventional <i>R</i>--factors <i>R</i> are based on <i>F</i>,
 with <i>F</i> set to zero for negative <i>F</i>^2^. The threshold expression
 of <i>F</i>^2^ > \s(<i>F</i>^2^) is used only for calculating
 <i>R</i>--factors(gt) <i>etc</i>. and is not relevant to the choice of
 reflections for refinement. <i>R</i>--factors based on <i>F</i>^2^ are
 statistically about twice as large as those based on <i>F</i>, and
 <i>R</i>--factors based on ALL data will be even larger.
;
_reflns_number_total     6173
_reflns_number_gt     5073
_reflns_threshold_expression     I>2\s(I)
_refine_ls_structure_factor_coef     Fsqd
_refine_ls_matrix_type     'Full'
_refine_ls_R_factor_all     0.0490
_refine_ls_R_factor_gt     0.0371
_refine_ls_wR_factor_gt     0.0897
_refine_ls_wR_factor_ref     0.0970
_refine_ls_goodness_of_fit_ref     1.000
_refine_ls_restrained_S_all     1.000
_refine_ls_number_reflns     6173
_refine_ls_number_parameters     293
_refine_ls_number_restraints     0
_refine_ls_hydrogen_treatment     constr
_refine_ls_weighting_scheme     'Calc'
_refine_ls_weighting_details
           'calc w=1/[\s^2^(Fo^2^)+(0.05P)^2^+2.2500P] where P=(Fo^2^+2Fc^2^)/3'
_atom_sites_solution_hydrogens     'Difmap'
_atom_sites_solution_primary     'Direct'
_atom_sites_solution_secondary     'Difmap'
_refine_ls_shift/su_max     0.001
_refine_ls_shift/su_mean     0.000
_refine_diff_density_max     0.388
_refine_diff_density_min     -0.256
_refine_ls_extinction_method     none
_refine_ls_extinction_coef     ?
loop_
    _atom_type_symbol
    _atom_type_description
    _atom_type_scat_dispersion_real
    _atom_type_scat_dispersion_imag
    _atom_type_scat_source
    'C' 'C' 0.0033 0.0016
                         'International Tables Vol C Tables 4.2.6.8 and 6.1.1.4'
    'H' 'H' 0.0000 0.0000
                         'International Tables Vol C Tables 4.2.6.8 and 6.1.1.4'
    'N' 'N' 0.0061 0.0033
                         'International Tables Vol C Tables 4.2.6.8 and 6.1.1.4'
    'O' 'O' 0.0106 0.0060
                         'International Tables Vol C Tables 4.2.6.8 and 6.1.1.4'
_computing_data_collection     'APEX2 (Bruker, 2005)'
_computing_cell_refinement     'SAINT-Plus (Bruker, 2001)'
_computing_data_reduction     'SAINT-Plus (Bruker, 2001)'
_computing_structure_solution     'SHELXTL (Sheldrick, 2008)'
_computing_structure_refinement     'SHELXTL (Sheldrick, 2008)'
_computing_molecular_graphics     'SHELXTL (Sheldrick, 2008)'
_computing_publication_material     'SHELXTL (Sheldrick, 2008)'
loop_
    _atom_site_type_symbol
    _atom_site_label
    _atom_site_fract_x
    _atom_site_fract_y
    _atom_site_fract_z
    _atom_site_U_iso_or_equiv
    _atom_site_adp_type
    _atom_site_calc_flag
    _atom_site_refinement_flags
    _atom_site_occupancy
    _atom_site_disorder_assembly
    _atom_site_disorder_group
    O O1 0.20094(3) 0.65247(5) 0.44248(6) 0.01914(16) Uani d . 1 . .
    O O2 0.36476(3) 0.48946(5) 0.28968(6) 0.01356(14) Uani d . 1 . .
    O O3 0.31626(4) 0.45288(6) 0.11528(6) 0.02113(17) Uani d . 1 . .
    O O4 0.44084(3) 0.64234(5) 0.34858(6) 0.01609(15) Uani d . 1 . .
    O O5 0.48418(4) 0.61959(6) 0.52738(7) 0.02546(19) Uani d . 1 . .
    O O6 0.18854(4) 0.70348(6) 0.19818(7) 0.02429(18) Uani d . 1 . .
    O O7 0.23968(4) 0.81107(5) 0.14300(6) 0.02182(17) Uani d . 1 . .
    O O8 0.32310(3) 0.62521(5) 0.20762(5) 0.01330(14) Uani d . 1 . .
    C C1 0.23525(4) 0.62345(7) 0.39442(8) 0.01334(18) Uani d . 1 . .
    N N2 0.22728(4) 0.54326(6) 0.34251(7) 0.01240(16) Uani d . 1 . .
    C C3 0.25757(4) 0.52025(7) 0.26168(8) 0.01347(18) Uani d . 1 . .
    H H3A 0.2327 0.5421 0.1896 0.016 Uiso calc R 1 . .
    H H3B 0.2602 0.4543 0.2574 0.016 Uiso calc R 1 . .
    C C4 0.32150(4) 0.55971(6) 0.28697(7) 0.01159(18) Uani d . 1 . .
    C C4A 0.34447(4) 0.60924(7) 0.39505(8) 0.01199(17) Uani d . 1 . .
    H H4A 0.3614 0.5708 0.4607 0.014 Uiso calc R 1 . .
    C C5 0.38847(4) 0.67743(7) 0.37165(8) 0.01411(18) Uani d . 1 . .
    H H5 0.3991 0.7262 0.4272 0.017 Uiso calc R 1 . .
    C C6 0.34318(4) 0.70795(7) 0.26634(8) 0.01408(18) Uani d . 1 . .
    H H6 0.3592 0.7533 0.2252 0.017 Uiso calc R 1 . .
    C C7 0.29088(4) 0.74178(7) 0.30629(8) 0.01415(18) Uani d . 1 . .
    H H7 0.3012 0.8026 0.3390 0.017 Uiso calc R 1 . .
    C C7A 0.29279(4) 0.67293(7) 0.39905(8) 0.01278(18) Uani d . 1 . .
    H H7A 0.3063 0.7058 0.4698 0.015 Uiso calc R 1 . .
    C C8 0.17593(4) 0.48940(7) 0.34079(8) 0.01284(18) Uani d . 1 . .
    C C9 0.13311(5) 0.46690(7) 0.24318(8) 0.01558(19) Uani d . 1 . .
    H H9 0.1366 0.4891 0.1764 0.019 Uiso calc R 1 . .
    C C10 0.08501(5) 0.41157(7) 0.24403(9) 0.0186(2) Uani d . 1 . .
    H H10 0.0557 0.3956 0.1776 0.022 Uiso calc R 1 . .
    C C11 0.07984(5) 0.37975(7) 0.34176(9) 0.0187(2) Uani d . 1 . .
    H H11 0.0467 0.3425 0.3420 0.022 Uiso calc R 1 . .
    C C12 0.12304(5) 0.40223(7) 0.43944(9) 0.0188(2) Uani d . 1 . .
    H H12 0.1195 0.3802 0.5062 0.023 Uiso calc R 1 . .
    C C13 0.17128(5) 0.45692(7) 0.43901(8) 0.0163(2) Uani d . 1 . .
    H H13 0.2010 0.4721 0.5054 0.020 Uiso calc R 1 . .
    C C14 0.35671(5) 0.43974(7) 0.19797(8) 0.01534(19) Uani d . 1 . .
    C C15 0.40315(5) 0.36697(7) 0.21549(9) 0.0204(2) Uani d . 1 . .
    H H15A 0.4209 0.3673 0.1558 0.031 Uiso calc R 1 . .
    H H15B 0.3839 0.3090 0.2177 0.031 Uiso calc R 1 . .
    H H15C 0.4349 0.3771 0.2844 0.031 Uiso calc R 1 . .
    C C16 0.48659(5) 0.61592(7) 0.43569(9) 0.0175(2) Uani d . 1 . .
    C C17 0.53882(5) 0.58192(9) 0.40188(10) 0.0243(2) Uani d . 1 . .
    H H17A 0.5720 0.5655 0.4665 0.036 Uiso calc R 1 . .
    H H17B 0.5525 0.6287 0.3617 0.036 Uiso calc R 1 . .
    H H17C 0.5261 0.5293 0.3553 0.036 Uiso calc R 1 . .
    C C18 0.23336(5) 0.74775(7) 0.21196(8) 0.01519(19) Uani d . 1 . .
    C C19 0.18882(6) 0.82342(9) 0.04612(9) 0.0259(2) Uani d . 1 . .
    H H19A 0.1958 0.8761 0.0065 0.039 Uiso calc R 1 . .
    H H19B 0.1519 0.8320 0.0666 0.039 Uiso calc R 1 . .
    H H19C 0.1843 0.7704 -0.0003 0.039 Uiso calc R 1 . .
    O O9 0.40693(4) 0.86539(6) 0.51075(7) 0.02495(18) Uani d . 1 . .
    H H9O 0.3727 0.8672 0.5310 0.037 Uiso d R 1 . .
    C C20 0.45662(5) 0.86808(8) 0.60809(9) 0.0233(2) Uani d . 1 . .
    H H20A 0.4547 0.8164 0.6549 0.028 Uiso calc R 1 . .
    H H20B 0.4551 0.9237 0.6488 0.028 Uiso calc R 1 . .
    C C21 0.51438(5) 0.86493(9) 0.57799(11) 0.0284(3) Uani d . 1 . .
    H H21A 0.5490 0.8649 0.6442 0.043 Uiso calc R 1 . .
    H H21B 0.5166 0.9174 0.5339 0.043 Uiso calc R 1 . .
    H H21C 0.5151 0.8105 0.5362 0.043 Uiso calc R 1 . .
loop_
    _atom_site_aniso_label
    _atom_site_aniso_U_11
    _atom_site_aniso_U_22
    _atom_site_aniso_U_33
    _atom_site_aniso_U_12
    _atom_site_aniso_U_13
    _atom_site_aniso_U_23
    O1 0.0175(4) 0.0206(4) 0.0229(4) -0.0009(3) 0.0115(3) -0.0067(3)
    O2 0.0151(3) 0.0152(3) 0.0112(3) 0.0032(3) 0.0053(3) -0.0011(3)
    O3 0.0213(4) 0.0273(4) 0.0145(4) 0.0032(3) 0.0049(3) -0.0050(3)
    O4 0.0118(3) 0.0227(4) 0.0143(3) 0.0001(3) 0.0047(3) 0.0001(3)
    O5 0.0213(4) 0.0378(5) 0.0159(4) 0.0030(3) 0.0037(3) 0.0008(3)
    O6 0.0179(4) 0.0269(4) 0.0240(4) -0.0027(3) 0.0004(3) 0.0072(3)
    O7 0.0250(4) 0.0205(4) 0.0165(4) -0.0022(3) 0.0012(3) 0.0054(3)
    O8 0.0166(3) 0.0142(3) 0.0093(3) -0.0015(3) 0.0042(3) 0.0007(2)
    C1 0.0135(4) 0.0147(4) 0.0118(4) 0.0008(3) 0.0037(3) -0.0004(3)
    N2 0.0123(4) 0.0152(4) 0.0113(4) -0.0016(3) 0.0060(3) -0.0020(3)
    C3 0.0138(4) 0.0165(4) 0.0116(4) -0.0020(3) 0.0061(3) -0.0035(3)
    C4 0.0128(4) 0.0128(4) 0.0097(4) 0.0011(3) 0.0043(3) 0.0004(3)
    C4A 0.0127(4) 0.0145(4) 0.0091(4) 0.0003(3) 0.0038(3) -0.0001(3)
    C5 0.0118(4) 0.0170(4) 0.0138(4) -0.0006(3) 0.0044(3) -0.0010(4)
    C6 0.0145(4) 0.0143(4) 0.0139(4) -0.0020(3) 0.0049(4) 0.0003(3)
    C7 0.0147(4) 0.0133(4) 0.0139(4) -0.0007(3) 0.0036(4) -0.0008(3)
    C7A 0.0133(4) 0.0138(4) 0.0114(4) 0.0000(3) 0.0041(3) -0.0017(3)
    C8 0.0124(4) 0.0135(4) 0.0135(4) 0.0004(3) 0.0053(3) -0.0006(3)
    C9 0.0144(4) 0.0186(5) 0.0137(4) -0.0002(4) 0.0042(4) 0.0002(4)
    C10 0.0135(4) 0.0212(5) 0.0201(5) -0.0019(4) 0.0036(4) -0.0024(4)
    C11 0.0149(5) 0.0172(5) 0.0270(5) -0.0014(4) 0.0106(4) -0.0003(4)
    C12 0.0188(5) 0.0209(5) 0.0199(5) 0.0017(4) 0.0105(4) 0.0040(4)
    C13 0.0165(5) 0.0203(5) 0.0131(4) 0.0000(4) 0.0060(4) 0.0005(4)
    C14 0.0177(5) 0.0168(5) 0.0140(4) -0.0004(4) 0.0085(4) -0.0020(4)
    C15 0.0232(5) 0.0196(5) 0.0208(5) 0.0044(4) 0.0102(4) -0.0014(4)
    C16 0.0140(4) 0.0199(5) 0.0174(5) -0.0027(4) 0.0032(4) -0.0002(4)
    C17 0.0157(5) 0.0332(6) 0.0246(6) 0.0036(4) 0.0072(4) 0.0026(5)
    C18 0.0181(5) 0.0129(4) 0.0145(4) 0.0027(4) 0.0049(4) -0.0006(3)
    C19 0.0285(6) 0.0264(6) 0.0172(5) 0.0011(5) -0.0011(4) 0.0063(4)
    O9 0.0180(4) 0.0368(5) 0.0221(4) -0.0021(3) 0.0091(3) -0.0093(3)
    C20 0.0207(5) 0.0302(6) 0.0206(5) -0.0027(4) 0.0089(4) -0.0044(4)
    C21 0.0204(5) 0.0359(7) 0.0315(6) -0.0040(5) 0.0117(5) -0.0063(5)
_geom_special_details
;
 All s.u.'s (except the  s.u. in the dihedral angle between two l.s. planes)
 are estimated using the full covariance matrix. The cell s.u.'s are taken
 into account individually in the estimation of s.u.'s in distances, angles
 and torsion angles; correlations between s.u.'s in cell parameters are only
 used when they are defined by crystal symmetry. An approximate (isotropic)
 treatment of cell s.u.'s is used for estimating s.u.'s involving l.s. planes.
;
loop_
    _geom_bond_atom_site_label_1
    _geom_bond_atom_site_label_2
    _geom_bond_site_symmetry_2
    _geom_bond_distance
    _geom_bond_publ_flag
    O1 C1 . 1.2288(12) ?
    O2 C14 . 1.3625(12) ?
    O2 C4 . 1.4466(11) ?
    O3 C14 . 1.2044(13) ?
    O4 C16 . 1.3501(13) ?
    O4 C5 . 1.4366(12) ?
    O5 C16 . 1.2040(13) ?
    O6 C18 . 1.2001(13) ?
    O7 C18 . 1.3384(13) ?
    O7 C19 . 1.4475(14) ?
    O8 C4 . 1.4264(11) ?
    O8 C6 . 1.4518(12) ?
    C1 N2 . 1.3587(13) ?
    C1 C7A . 1.5125(13) ?
    N2 C8 . 1.4335(12) ?
    N2 C3 . 1.4668(12) ?
    C3 C4 . 1.5372(13) ?
    C3 H3A . 0.9900 ?
    C3 H3B . 0.9900 ?
    C4 C4A . 1.5262(13) ?
    C4A C5 . 1.5372(14) ?
    C4A C7A . 1.5451(13) ?
    C4A H4A . 1.0000 ?
    C5 C6 . 1.5145(14) ?
    C5 H5 . 1.0000 ?
    C6 C7 . 1.5425(14) ?
    C6 H6 . 1.0000 ?
    C7 C18 . 1.5118(14) ?
    C7 C7A . 1.5703(14) ?
    C7 H7 . 1.0000 ?
    C7A H7A . 1.0000 ?
    C8 C9 . 1.3886(14) ?
    C8 C13 . 1.3933(14) ?
    C9 C10 . 1.3927(14) ?
    C9 H9 . 0.9500 ?
    C10 C11 . 1.3884(16) ?
    C10 H10 . 0.9500 ?
    C11 C12 . 1.3930(16) ?
    C11 H11 . 0.9500 ?
    C12 C13 . 1.3882(15) ?
    C12 H12 . 0.9500 ?
    C13 H13 . 0.9500 ?
    C14 C15 . 1.4998(15) ?
    C15 H15A . 0.9800 ?
    C15 H15B . 0.9800 ?
    C15 H15C . 0.9800 ?
    C16 C17 . 1.4978(15) ?
    C17 H17A . 0.9800 ?
    C17 H17B . 0.9800 ?
    C17 H17C . 0.9800 ?
    C19 H19A . 0.9800 ?
    C19 H19B . 0.9800 ?
    C19 H19C . 0.9800 ?
    O9 C20 . 1.4252(14) ?
    O9 H9O . 0.9090 ?
    C20 C21 . 1.5067(16) ?
    C20 H20A . 0.9900 ?
    C20 H20B . 0.9900 ?
    C21 H21A . 0.9800 ?
    C21 H21B . 0.9800 ?
    C21 H21C . 0.9800 ?
loop_
    _geom_angle_atom_site_label_1
    _geom_angle_atom_site_label_2
    _geom_angle_atom_site_label_3
    _geom_angle_site_symmetry_1
    _geom_angle_site_symmetry_3
    _geom_angle
    _geom_angle_publ_flag
    C14 O2 C4 . . 117.69(8) ?
    C16 O4 C5 . . 115.76(8) ?
    C18 O7 C19 . . 116.10(9) ?
    C4 O8 C6 . . 106.50(7) ?
    O1 C1 N2 . . 123.31(9) ?
    O1 C1 C7A . . 120.55(9) ?
    N2 C1 C7A . . 115.91(8) ?
    C1 N2 C8 . . 119.40(8) ?
    C1 N2 C3 . . 122.39(8) ?
    C8 N2 C3 . . 115.74(8) ?
    N2 C3 C4 . . 113.58(8) ?
    N2 C3 H3A . . 108.8 ?
    C4 C3 H3A . . 108.8 ?
    N2 C3 H3B . . 108.8 ?
    C4 C3 H3B . . 108.8 ?
    H3A C3 H3B . . 107.7 ?
    O8 C4 O2 . . 110.24(7) ?
    O8 C4 C4A . . 104.24(7) ?
    O2 C4 C4A . . 106.47(7) ?
    O8 C4 C3 . . 110.22(8) ?
    O2 C4 C3 . . 110.19(8) ?
    C4A C4 C3 . . 115.25(8) ?
    C4 C4A C5 . . 102.12(7) ?
    C4 C4A C7A . . 105.73(8) ?
    C5 C4A C7A . . 99.63(8) ?
    C4 C4A H4A . . 115.8 ?
    C5 C4A H4A . . 115.7 ?
    C7A C4A H4A . . 115.8 ?
    O4 C5 C6 . . 108.88(8) ?
    O4 C5 C4A . . 117.00(8) ?
    C6 C5 C4A . . 93.17(7) ?
    O4 C5 H5 . . 112.1 ?
    C6 C5 H5 . . 112.1 ?
    C4A C5 H5 . . 112.1 ?
    O8 C6 C5 . . 103.73(8) ?
    O8 C6 C7 . . 107.10(8) ?
    C5 C6 C7 . . 101.55(8) ?
    O8 C6 H6 . . 114.4 ?
    C5 C6 H6 . . 114.4 ?
    C7 C6 H6 . . 114.4 ?
    C18 C7 C6 . . 109.99(8) ?
    C18 C7 C7A . . 117.81(8) ?
    C6 C7 C7A . . 101.44(8) ?
    C18 C7 H7 . . 109.1 ?
    C6 C7 H7 . . 109.1 ?
    C7A C7 H7 . . 109.1 ?
    C1 C7A C4A . . 112.52(8) ?
    C1 C7A C7 . . 118.12(8) ?
    C4A C7A C7 . . 102.72(7) ?
    C1 C7A H7A . . 107.7 ?
    C4A C7A H7A . . 107.7 ?
    C7 C7A H7A . . 107.7 ?
    C9 C8 C13 . . 120.67(9) ?
    C9 C8 N2 . . 120.81(9) ?
    C13 C8 N2 . . 118.46(9) ?
    C8 C9 C10 . . 119.40(9) ?
    C8 C9 H9 . . 120.3 ?
    C10 C9 H9 . . 120.3 ?
    C11 C10 C9 . . 120.16(10) ?
    C11 C10 H10 . . 119.9 ?
    C9 C10 H10 . . 119.9 ?
    C10 C11 C12 . . 120.22(10) ?
    C10 C11 H11 . . 119.9 ?
    C12 C11 H11 . . 119.9 ?
    C13 C12 C11 . . 119.85(10) ?
    C13 C12 H12 . . 120.1 ?
    C11 C12 H12 . . 120.1 ?
    C12 C13 C8 . . 119.70(10) ?
    C12 C13 H13 . . 120.2 ?
    C8 C13 H13 . . 120.2 ?
    O3 C14 O2 . . 123.08(9) ?
    O3 C14 C15 . . 125.65(10) ?
    O2 C14 C15 . . 111.26(9) ?
    C14 C15 H15A . . 109.5 ?
    C14 C15 H15B . . 109.5 ?
    H15A C15 H15B . . 109.5 ?
    C14 C15 H15C . . 109.5 ?
    H15A C15 H15C . . 109.5 ?
    H15B C15 H15C . . 109.5 ?
    O5 C16 O4 . . 123.12(10) ?
    O5 C16 C17 . . 125.93(10) ?
    O4 C16 C17 . . 110.95(9) ?
    C16 C17 H17A . . 109.5 ?
    C16 C17 H17B . . 109.5 ?
    H17A C17 H17B . . 109.5 ?
    C16 C17 H17C . . 109.5 ?
    H17A C17 H17C . . 109.5 ?
    H17B C17 H17C . . 109.5 ?
    O6 C18 O7 . . 123.87(10) ?
    O6 C18 C7 . . 126.90(10) ?
    O7 C18 C7 . . 109.22(9) ?
    O7 C19 H19A . . 109.5 ?
    O7 C19 H19B . . 109.5 ?
    H19A C19 H19B . . 109.5 ?
    O7 C19 H19C . . 109.5 ?
    H19A C19 H19C . . 109.5 ?
    H19B C19 H19C . . 109.5 ?
    C20 O9 H9O . . 106.7 ?
    O9 C20 C21 . . 108.45(9) ?
    O9 C20 H20A . . 110.0 ?
    C21 C20 H20A . . 110.0 ?
    O9 C20 H20B . . 110.0 ?
    C21 C20 H20B . . 110.0 ?
    H20A C20 H20B . . 108.4 ?
    C20 C21 H21A . . 109.5 ?
    C20 C21 H21B . . 109.5 ?
    H21A C21 H21B . . 109.5 ?
    C20 C21 H21C . . 109.5 ?
    H21A C21 H21C . . 109.5 ?
    H21B C21 H21C . . 109.5 ?
loop_
    _geom_torsion_atom_site_label_1
    _geom_torsion_atom_site_label_2
    _geom_torsion_atom_site_label_3
    _geom_torsion_atom_site_label_4
    _geom_torsion_site_symmetry_1
    _geom_torsion_site_symmetry_2
    _geom_torsion_site_symmetry_3
    _geom_torsion_site_symmetry_4
    _geom_torsion
    _geom_torsion_publ_flag
    O1 C1 N2 C8 . . . . 1.28(15) ?
    C7A C1 N2 C8 . . . . 175.88(8) ?
    O1 C1 N2 C3 . . . . 162.71(9) ?
    C7A C1 N2 C3 . . . . -22.70(13) ?
    C1 N2 C3 C4 . . . . 34.80(13) ?
    C8 N2 C3 C4 . . . . -163.14(8) ?
    C6 O8 C4 O2 . . . . -116.23(8) ?
    C6 O8 C4 C4A . . . . -2.31(9) ?
    C6 O8 C4 C3 . . . . 121.92(8) ?
    C14 O2 C4 O8 . . . . -62.44(10) ?
    C14 O2 C4 C4A . . . . -174.93(8) ?
    C14 O2 C4 C3 . . . . 59.44(10) ?
    N2 C3 C4 O8 . . . . -112.96(9) ?
    N2 C3 C4 O2 . . . . 125.15(8) ?
    N2 C3 C4 C4A . . . . 4.66(12) ?
    O8 C4 C4A C5 . . . . -30.95(9) ?
    O2 C4 C4A C5 . . . . 85.63(8) ?
    C3 C4 C4A C5 . . . . -151.87(8) ?
    O8 C4 C4A C7A . . . . 72.84(9) ?
    O2 C4 C4A C7A . . . . -170.59(7) ?
    C3 C4 C4A C7A . . . . -48.09(10) ?
    C16 O4 C5 C6 . . . . 177.19(8) ?
    C16 O4 C5 C4A . . . . -78.93(11) ?
    C4 C4A C5 O4 . . . . -64.12(10) ?
    C7A C4A C5 O4 . . . . -172.64(8) ?
    C4 C4A C5 C6 . . . . 48.96(8) ?
    C7A C4A C5 C6 . . . . -59.56(8) ?
    C4 O8 C6 C5 . . . . 35.64(9) ?
    C4 O8 C6 C7 . . . . -71.26(9) ?
    O4 C5 C6 O8 . . . . 68.37(9) ?
    C4A C5 C6 O8 . . . . -51.60(8) ?
    O4 C5 C6 C7 . . . . 179.39(8) ?
    C4A C5 C6 C7 . . . . 59.43(8) ?
    O8 C6 C7 C18 . . . . -53.38(10) ?
    C5 C6 C7 C18 . . . . -161.82(8) ?
    O8 C6 C7 C7A . . . . 72.08(9) ?
    C5 C6 C7 C7A . . . . -36.36(9) ?
    O1 C1 C7A C4A . . . . 147.32(9) ?
    N2 C1 C7A C4A . . . . -27.44(12) ?
    O1 C1 C7A C7 . . . . -93.22(12) ?
    N2 C1 C7A C7 . . . . 92.02(11) ?
    C4 C4A C7A C1 . . . . 60.66(10) ?
    C5 C4A C7A C1 . . . . 166.26(8) ?
    C4 C4A C7A C7 . . . . -67.41(9) ?
    C5 C4A C7A C7 . . . . 38.19(9) ?
    C18 C7 C7A C1 . . . . -6.00(13) ?
    C6 C7 C7A C1 . . . . -126.08(9) ?
    C18 C7 C7A C4A . . . . 118.46(9) ?
    C6 C7 C7A C4A . . . . -1.62(9) ?
    C1 N2 C8 C9 . . . . 119.00(11) ?
    C3 N2 C8 C9 . . . . -43.63(13) ?
    C1 N2 C8 C13 . . . . -63.70(13) ?
    C3 N2 C8 C13 . . . . 133.67(10) ?
    C13 C8 C9 C10 . . . . 0.25(15) ?
    N2 C8 C9 C10 . . . . 177.49(9) ?
    C8 C9 C10 C11 . . . . 0.39(16) ?
    C9 C10 C11 C12 . . . . -0.65(16) ?
    C10 C11 C12 C13 . . . . 0.26(16) ?
    C11 C12 C13 C8 . . . . 0.38(16) ?
    C9 C8 C13 C12 . . . . -0.64(15) ?
    N2 C8 C13 C12 . . . . -177.94(9) ?
    C4 O2 C14 O3 . . . . 1.47(14) ?
    C4 O2 C14 C15 . . . . -177.06(8) ?
    C5 O4 C16 O5 . . . . 1.18(15) ?
    C5 O4 C16 C17 . . . . -179.20(9) ?
    C19 O7 C18 O6 . . . . -1.27(15) ?
    C19 O7 C18 C7 . . . . 178.29(9) ?
    C6 C7 C18 O6 . . . . 113.51(12) ?
    C7A C7 C18 O6 . . . . -1.98(15) ?
    C6 C7 C18 O7 . . . . -66.03(10) ?
    C7A C7 C18 O7 . . . . 178.47(8) ?
loop_
    _geom_hbond_atom_site_label_D
    _geom_hbond_atom_site_label_H
    _geom_hbond_atom_site_label_A
    _geom_hbond_site_symmetry_A
    _geom_hbond_distance_DH
    _geom_hbond_distance_HA
    _geom_hbond_distance_DA
    _geom_hbond_angle_DHA
    _geom_hbond_publ_flag
    O9 H9O O1 7_566 0.91 1.87 2.7628(12) 168 y
