# Supplementary material for: Methyl 4,5-diacet­oxy-1-oxo-2-phenyl­perhydro-4,6-epoxy­cyclo­penta­[c]pyridine-7-carboxyl­ate ethanol solvate
Source: Acta Crystallogr Sect E Struct Rep Online. 2009 Nov 4;65(Pt 12):o2981. doi: 10.1107/S1600536809045528 (PMC2971959; doi:10.1107/S1600536809045528)
Supplement: Supplementary file 2 [file e-65-o2981-Isup2.hkl]

# 
# h,k,l, Fc-squared, Fo-squared, sigma(Fo-squared) and status flag 
# 
data_I
_shelx_title ' FZ2 in C2/c' 
_shelx_refln_list_code          4 
_shelx_F_calc_maximum      347.41 
_exptl_crystal_F_000      1904.00 
_reflns_d_resolution_high  0.7107 
 
loop_ 
 _symmetry_equiv_pos_as_xyz 
 'x, y, z' 
 '-x, y, -z+1/2' 
 'x+1/2, y+1/2, z' 
 '-x+1/2, y+1/2, -z+1/2' 
 '-x, -y, -z' 
 'x, -y, z-1/2' 
 '-x+1/2, -y+1/2, -z' 
 'x+1/2, -y+1/2, z-1/2' 
 
_cell_length_a    23.2211 
_cell_length_b    14.9519 
_cell_length_c    12.9201 
_cell_angle_alpha  90.000 
_cell_angle_beta  107.735 
_cell_angle_gamma  90.000 
 
_shelx_F_squared_multiplier     1.000 
 
loop_ 
 _refln_index_h 
 _refln_index_k 
 _refln_index_l 
 _refln_F_squared_calc 
 _refln_F_squared_meas 
 _refln_F_squared_sigma 
 _refln_observed_status 
   4   0   0       78.78      112.60      5.47 o 
   6   0   0    13146.16    13735.25    205.87 o 
   8   0   0     5100.85     5508.79     69.36 o 
  10   0   0     1188.41     1257.81     27.19 o 
  12   0   0     2426.51     2607.19     63.35 o 
  14   0   0     4328.01     4250.02    103.36 o 
  16   0   0     3547.65     3345.12     81.37 o 
  18   0   0     2521.46     2382.77     72.80 o 
  20   0   0      209.78      255.37     30.44 o 
  22   0   0     3576.63     3363.39     98.30 o 
  24   0   0      215.70      208.85     42.46 o 
  26   0   0      536.22      495.82     45.22 o 
  28   0   0      539.70      457.41     48.12 o 
  30   0   0      127.78      167.45     39.46 o 
   1   1   0     5895.34     5741.78    105.24 o 
   3   1   0     1700.97     1636.43     18.01 o 
   5   1   0    10129.54    10679.73    100.72 o 
   7   1   0    16948.43    17356.94    216.68 o 
   9   1   0     7951.71     8184.68     82.55 o 
  11   1   0        0.78       12.62      6.44 o 
  13   1   0      335.35      370.88     12.45 o 
  15   1   0      407.75      470.50     12.90 o 
  17   1   0      204.05      163.92      8.92 o 
  19   1   0       77.33      117.36     17.44 o 
  21   1   0      636.79      532.65     29.55 o 
  23   1   0     2386.00     2237.51     56.83 o 
  25   1   0     1478.37     1407.23     47.10 o 
  27   1   0      203.26      188.94     25.25 o 
  29   1   0      404.30      390.85     34.76 o 
  31   1   0      470.68      455.83     37.31 o 
   0   2   0    10900.28    10831.30    123.87 o 
   2   2   0     1212.80     1145.12     13.06 o 
   4   2   0    17472.25    17461.53    162.16 o 
   6   2   0     9202.20     9169.00     89.35 o 
   8   2   0     4427.30     4672.15     50.46 o 
  10   2   0    11526.45    12261.42    120.73 o 
  12   2   0     1124.04     1370.19     22.49 o 
  14   2   0       72.95       96.22     13.74 o 
  16   2   0      637.08      600.38     16.22 o 
  18   2   0      372.22      333.91     21.65 o 
  20   2   0     5413.94     5161.80     88.39 o 
  22   2   0     5646.67     5554.48     96.55 o 
  24   2   0       95.63      103.67     20.35 o 
  26   2   0     1389.95     1314.21     47.24 o 
  28   2   0      749.03      913.78     43.10 o 
  30   2   0       15.21       -6.48     20.29 o 
   1   3   0     1861.21     1899.01     22.15 o 
   3   3   0     6328.82     5896.34     58.88 o 
   5   3   0     2560.13     2466.57     29.10 o 
   7   3   0      276.84      327.73      9.25 o 
   9   3   0      540.91      543.94     15.44 o 
  11   3   0       26.95       14.14      5.80 o 
  13   3   0     1944.62     1921.89     30.34 o 
  15   3   0     2290.45     2349.09     34.54 o 
  17   3   0     4322.28     4432.01     55.93 o 
  19   3   0     3136.08     2851.53     74.73 o 
  21   3   0     3178.57     2885.61     68.18 o 
  23   3   0      208.53      198.56     23.54 o 
  25   3   0      826.78      803.77     37.46 o 
  27   3   0       25.93       60.45     25.52 o 
  29   3   0        9.07       18.79     19.58 o 
   0   4   0    81437.65    77304.96   3485.83 o 
   2   4   0   120695.84   110990.44   2946.97 o 
   4   4   0     1057.53     1033.39     16.43 o 
   6   4   0     3051.27     3121.86     40.03 o 
   8   4   0     5427.72     5538.60     60.11 o 
  10   4   0     8433.54     9049.16     93.65 o 
  12   4   0     1944.35     1893.97     44.22 o 
  14   4   0       69.85       75.64      8.72 o 
  16   4   0     1033.42     1025.07     22.60 o 
  18   4   0       80.26      127.01     12.94 o 
  22   4   0      504.07      427.68     27.72 o 
  24   4   0        3.14       -4.85     15.89 o 
  26   4   0       28.75       65.94     20.20 o 
  28   4   0     1867.25     1916.91     59.83 o 
  30   4   0      814.13      806.51     43.60 o 
   1   5   0       39.29       25.08      4.58 o 
   3   5   0     1884.00     1955.22     25.77 o 
   5   5   0    27940.48    29271.82    271.93 o 
   7   5   0     4351.41     4822.22     54.11 o 
   9   5   0    13859.20    14849.82    145.87 o 
  11   5   0     7213.85     7660.81     83.03 o 
  13   5   0     1611.27     1701.80     28.88 o 
  15   5   0        0.03        0.57      7.42 o 
  17   5   0      165.62      206.01     13.09 o 
  19   5   0      191.38      186.61     19.87 o 
  21   5   0      143.25      139.60     19.91 o 
  23   5   0      132.17      104.37     20.55 o 
  25   5   0     3926.47     3936.83     83.36 o 
  27   5   0      482.43      483.75     47.02 o 
  29   5   0       32.63       73.62     24.06 o 
   0   6   0     8603.25     8834.22    126.24 o 
   2   6   0     5216.33     5455.67     59.02 o 
   4   6   0       33.62       35.96      5.74 o 
   6   6   0      179.14      256.58     14.66 o 
   8   6   0      187.04      143.78      9.46 o 
  10   6   0      662.51      727.34     18.29 o 
  12   6   0      913.19     1056.39     22.47 o 
  14   6   0      368.42      317.04     14.28 o 
  16   6   0     3330.40     3384.27     48.51 o 
  18   6   0      118.32      151.57     15.16 o 
  20   6   0     1181.54     1262.60     45.93 o 
  22   6   0      259.54      250.01     24.22 o 
  24   6   0      171.22      144.69     22.76 o 
  26   6   0     1028.13     1189.91     78.92 o 
  28   6   0       18.84       12.36     20.20 o 
   1   7   0      106.12      111.04      8.50 o 
   3   7   0     1277.88     1328.66     22.43 o 
   5   7   0     1763.60     1912.35     33.17 o 
   7   7   0       25.43       25.10      8.14 o 
   9   7   0       88.42      119.40      9.99 o 
  11   7   0        0.76       -1.76      7.25 o 
  13   7   0       29.06       23.27      8.69 o 
  15   7   0     1629.21     1477.89     29.82 o 
  17   7   0     1641.84     1594.57     35.99 o 
  19   7   0       90.39      106.02     18.34 o 
  21   7   0      133.01      102.71     19.25 o 
  23   7   0       30.52       17.10     17.26 o 
  25   7   0     1026.46     1033.31     59.50 o 
  27   7   0      261.10      196.68     27.27 o 
  29   7   0      173.93      144.52     26.97 o 
   0   8   0    14569.51    14626.84    204.57 o 
   2   8   0    14843.81    14910.57    147.33 o 
   4   8   0      289.36      343.51     13.19 o 
   6   8   0     1282.65     1235.75     23.99 o 
   8   8   0     1621.46     1620.69     28.49 o 
  10   8   0       10.83       18.39      8.67 o 
  12   8   0     1361.23     1539.04     29.45 o 
  14   8   0     1286.23     1157.69     26.62 o 
  16   8   0      433.14      367.54     17.27 o 
  18   8   0       57.41       67.29     14.22 o 
  20   8   0       64.99       74.64     18.03 o 
  22   8   0       55.50       49.11     18.68 o 
  24   8   0      144.90      161.86     23.63 o 
  26   8   0     1892.70     1835.51     58.15 o 
  28   8   0     1164.18     1309.72     52.14 o 
   1   9   0        5.73       12.84      7.64 o 
   3   9   0     1722.96     1757.34     29.36 o 
   5   9   0     1352.57     1403.24     26.14 o 
   7   9   0     4532.76     4749.59     58.82 o 
   9   9   0      204.27      217.85     13.96 o 
  11   9   0      946.21      963.93     23.57 o 
  13   9   0     2564.62     2496.12     41.00 o 
  15   9   0       14.70       -9.61      9.93 o 
  17   9   0     1032.24      956.40     27.09 o 
  19   9   0     1344.45     1314.64     37.04 o 
  21   9   0      503.98      424.17     28.77 o 
  23   9   0       45.21       76.46     20.42 o 
  25   9   0        1.37      -17.94     17.94 o 
  27   9   0     1180.91     1202.70     50.35 o 
   0  10   0     1366.06     1326.26     36.70 o 
   2  10   0     1181.17     1420.62     26.88 o 
   4  10   0     1619.28     1819.61     31.38 o 
   6  10   0      573.09      615.50     23.67 o 
   8  10   0     3980.21     3828.13     52.29 o 
  10  10   0      881.46      797.47     25.67 o 
  12  10   0      790.55      657.79     21.08 o 
  14  10   0      117.84      118.46     13.49 o 
  16  10   0       97.23       75.39     13.14 o 
  18  10   0      617.95      577.86     29.35 o 
  20  10   0       10.27       -5.00     15.99 o 
  22  10   0      465.06      532.93     31.81 o 
  24  10   0      521.89      563.48     35.09 o 
  26  10   0      827.25      913.67     54.66 o 
   1  11   0       43.35       59.52      9.80 o 
   3  11   0       10.32        1.04      7.86 o 
   5  11   0       86.00       90.10     10.70 o 
   7  11   0       79.93       58.46     10.58 o 
   9  11   0     4982.74     4897.72     63.76 o 
  11  11   0     5469.95     5298.55     68.85 o 
  13  11   0      262.22      233.41     15.94 o 
  15  11   0      594.00      581.98     22.39 o 
  17  11   0      174.53      153.94     15.74 o 
  19  11   0       30.21       14.91     13.80 o 
  21  11   0      334.80      318.11     33.55 o 
  23  11   0      128.98      124.83     37.37 o 
  25  11   0     1446.84     1557.85     66.61 o 
   0  12   0     9554.04     9626.38    150.52 o 
   2  12   0       64.01       43.32     10.30 o 
   4  12   0       86.24       99.95     11.44 o 
   6  12   0     1715.69     1735.44     33.13 o 
   8  12   0      232.96      221.88     14.95 o 
  10  12   0       73.83       77.94     12.55 o 
  12  12   0     6929.56     6772.95     84.79 o 
  14  12   0      707.24      640.64     23.62 o 
  16  12   0        1.33       14.37     13.85 o 
  18  12   0      168.40      201.43     23.04 o 
  20  12   0      334.52      328.65     33.53 o 
  22  12   0      789.88      945.94     69.95 o 
  24  12   0     1274.48     1385.04     62.17 o 
   1  13   0        8.36        0.81      9.57 o 
   3  13   0        2.26        0.87      9.57 o 
   5  13   0     1821.85     1847.39     42.65 o 
   7  13   0      461.69      452.00     19.22 o 
   9  13   0        5.60       -9.01     12.70 o 
  11  13   0     3913.52     3681.77     63.36 o 
  13  13   0        2.79       23.74     14.11 o 
  15  13   0      229.47      177.44     19.08 o 
  17  13   0        4.64       21.85     14.60 o 
  19  13   0      116.64      120.22     26.04 o 
  21  13   0       11.63       12.59     24.60 o 
  23  13   0      793.80      841.88    100.05 o 
   0  14   0      957.31     1022.00     39.05 o 
   2  14   0     3175.00     3176.85     54.89 o 
   4  14   0     1023.67     1091.49     28.33 o 
   6  14   0      154.97      150.13     17.03 o 
   8  14   0     2139.63     2189.08     47.98 o 
  10  14   0      136.17      112.73     16.74 o 
  12  14   0        3.98       16.25     14.26 o 
  14  14   0       37.66       60.51     16.43 o 
  16  14   0        6.98       24.32     15.37 o 
  18  14   0      182.89      192.65     31.27 o 
  20  14   0      526.49      593.76     53.84 o 
  22  14   0      296.69      310.17     46.80 o 
   1  15   0      249.74      251.99     19.15 o 
   3  15   0      703.06      659.06     26.89 o 
   5  15   0      980.20      982.57     32.24 o 
   7  15   0     1108.83     1121.96     34.86 o 
   9  15   0      138.46      129.06     17.85 o 
  11  15   0      670.67      655.40     29.18 o 
  13  15   0      364.38      363.81     24.31 o 
  15  15   0        4.39       12.24     17.71 o 
  17  15   0      412.38      419.84     29.93 o 
  19  15   0      477.37      508.66     50.98 o 
  21  15   0        0.28      -10.27     36.07 o 
   0  16   0     5396.94     4977.09    125.58 o 
   2  16   0      239.51      243.19     23.09 o 
   4  16   0      486.24      543.56     29.79 o 
   6  16   0        8.10       -0.18     14.06 o 
   8  16   0       30.27       32.09     15.36 o 
  10  16   0       16.73       32.55     15.60 o 
  12  16   0     1054.70     1058.94     57.84 o 
  14  16   0      393.19      425.93     30.50 o 
  16  16   0        4.73       44.98     19.74 o 
  18  16   0        3.95       -8.47     22.30 o 
  20  16   0      135.77      172.89     41.13 o 
   1  17   0     1807.36     1779.46     50.64 o 
   3  17   0     3314.44     3218.22     69.58 o 
   5  17   0     1484.71     1592.61     48.51 o 
   7  17   0      274.18      304.37     26.97 o 
   9  17   0      675.93      650.47     40.06 o 
  11  17   0      845.12      822.37     45.37 o 
  13  17   0     1171.36     1229.37     46.09 o 
  15  17   0     1105.53     1052.46     44.14 o 
  17  17   0      271.10      345.59     36.67 o 
   0  18   0      122.67      127.76     30.64 o 
   2  18   0       71.70       63.91     19.28 o 
   4  18   0      537.60      530.43     37.64 o 
   6  18   0     3056.97     3259.96     86.79 o 
   8  18   0       92.31      102.85     34.94 o 
  10  18   0      122.55      170.41     28.19 o 
  12  18   0       26.27       21.79     22.94 o 
  14  18   0      109.33      103.54     27.86 o 
  16  18   0        0.94       10.51     24.96 o 
   1  19   0       32.61        9.37     21.81 o 
   3  19   0       47.54       35.02     23.84 o 
   5  19   0      196.32      284.15     32.61 o 
   7  19   0     1276.20     1305.54     56.58 o 
   9  19   0      405.78      398.77     37.34 o 
  11  19   0       62.57       91.28     27.05 o 
  13  19   0      866.02      863.47     54.07 o 
   0  20   0        1.59       15.12     40.72 o 
   2  20   0      525.86      529.98     79.69 o 
   4  20   0       46.59      116.94     36.91 o 
   6  20   0      248.24      209.63     42.36 o 
   8  20   0      121.65      147.46     30.66 o 
   1  21   0      160.35      195.95     42.36 o 
 -31   1   1      669.95      625.81     40.27 o 
 -29   1   1      186.99      187.06     26.69 o 
 -27   1   1        0.00      -16.50     16.50 o 
 -25   1   1      166.20      140.33     21.87 o 
 -23   1   1      488.77      495.24     28.71 o 
 -21   1   1    16154.58    15651.98    205.91 o 
 -19   1   1     5650.85     5312.45     86.63 o 
 -17   1   1       39.50       42.84      9.87 o 
 -15   1   1      490.23      425.02     13.65 o 
 -13   1   1      902.73      957.39     22.71 o 
 -11   1   1     1588.24     1764.18     25.84 o 
  -9   1   1     3165.62     2906.38     35.00 o 
  -7   1   1     1669.86     1471.59     20.06 o 
  -5   1   1    11965.00    12009.67    113.39 o 
  -3   1   1    15463.74    15071.85    129.79 o 
   1   1   1    25910.78    24959.95    182.52 o 
   3   1   1      105.54      118.66      4.34 o 
   5   1   1      365.24      343.35      5.57 o 
   7   1   1      765.32      724.99      9.19 o 
   9   1   1    14757.59    15678.28    150.75 o 
  11   1   1     6010.18     6239.85     66.70 o 
  13   1   1      278.74      260.52     16.57 o 
  15   1   1     6527.13     6212.72     92.63 o 
  17   1   1     2782.35     2709.87     55.83 o 
  19   1   1     2211.55     2103.19     50.45 o 
  21   1   1      422.94      435.01     26.99 o 
  23   1   1      988.17      876.20     43.83 o 
  25   1   1      338.50      345.61     28.64 o 
  27   1   1        8.26      -16.39     16.39 o 
  29   1   1       27.07        8.77     21.08 o 
 -30   2   1        6.91       -2.92     19.61 o 
 -28   2   1      354.05      380.33     36.74 o 
 -26   2   1       73.23       96.24     21.11 o 
 -24   2   1     1587.30     1602.32     85.98 o 
 -22   2   1      749.40      763.10     33.23 o 
 -20   2   1     7963.14     7854.93    133.50 o 
 -18   2   1        1.00       -7.80      7.80 o 
 -16   2   1     2122.47     1945.29     31.12 o 
 -14   2   1     5019.76     4694.20     56.11 o 
 -12   2   1     7821.26     8185.41     86.13 o 
 -10   2   1     4136.85     4350.86     49.41 o 
  -8   2   1    49885.12    50896.08    467.95 o 
  -6   2   1    43268.17    42318.06    416.84 o 
  -4   2   1    14698.14    14775.97    127.80 o 
  -2   2   1    16006.92    16596.06    136.26 o 
   0   2   1    23168.67    22851.06    221.40 o 
   2   2   1      206.85      208.97      5.63 o 
   4   2   1    27969.87    27276.87    252.96 o 
   6   2   1     4012.20     4271.58     45.62 o 
   8   2   1      528.25      495.59     13.01 o 
  12   2   1        0.23        0.93      3.87 o 
  14   2   1      281.35      276.76     13.94 o 
  16   2   1     5326.69     5142.47     95.21 o 
  18   2   1    15462.22    14871.79    194.57 o 
  20   2   1    10456.23    10011.20    144.84 o 
  22   2   1      113.91       83.91     18.93 o 
  24   2   1        0.56       -8.26     16.30 o 
  26   2   1       25.47       52.30     19.60 o 
  28   2   1      363.37      318.19     30.79 o 
  30   2   1        1.00       -5.76     20.57 o 
 -31   3   1        7.94       32.47     21.81 o 
 -29   3   1       54.78       91.78     26.03 o 
 -27   3   1      379.12      394.15     30.67 o 
 -25   3   1      813.90      849.74     41.27 o 
 -23   3   1     1261.28     1203.49     41.39 o 
 -21   3   1      557.78      589.86     36.43 o 
 -19   3   1     2599.36     2610.86     46.82 o 
 -17   3   1     1381.99     1364.83     26.29 o 
 -15   3   1     2074.84     2076.35     32.39 o 
 -13   3   1     2333.44     2325.06     33.70 o 
 -11   3   1     6357.63     7357.14     78.22 o 
  -9   3   1     9398.17    10126.25    101.29 o 
  -7   3   1     1714.23     1739.15     33.80 o 
  -5   3   1     3567.47     3682.99     39.97 o 
  -3   3   1     1553.82     1381.75     14.88 o 
  -1   3   1      364.55      325.73      6.98 o 
   1   3   1    25222.84    25335.94    244.88 o 
   3   3   1     4187.99     4300.95     45.10 o 
   5   3   1     1397.26     1213.29     18.05 o 
   9   3   1     3565.06     3802.71     44.41 o 
  11   3   1     2032.60     2080.21     31.05 o 
  13   3   1     1133.91     1318.64     22.80 o 
  15   3   1       74.07       57.48      9.45 o 
  17   3   1     4872.58     4562.16     77.77 o 
  19   3   1     4577.25     4236.23     85.14 o 
  21   3   1      444.63      344.03     25.70 o 
  23   3   1     5506.55     5404.59    122.75 o 
  25   3   1        3.27      -15.18     15.92 o 
  27   3   1      116.64      119.42     24.06 o 
  29   3   1      163.50      184.26     27.92 o 
 -30   4   1      145.20      200.24     33.75 o 
 -28   4   1       61.50       74.51     21.42 o 
 -26   4   1       18.94       60.73     19.78 o 
 -24   4   1       33.47       26.01     16.85 o 
 -22   4   1        5.90       13.00     15.69 o 
 -20   4   1      154.02      139.70     18.66 o 
 -18   4   1       58.67       21.01     10.41 o 
 -16   4   1      511.47      562.68     17.32 o 
 -14   4   1     2663.63     2969.33     41.06 o 
 -12   4   1        6.33       18.53      7.37 o 
  -8   4   1     1255.49     1322.93     20.72 o 
  -6   4   1     8936.67     9533.88     94.45 o 
  -4   4   1    98591.56    95679.65   1062.55 o 
  -2   4   1     9337.33     9113.28     81.91 o 
   0   4   1    21408.98    22728.83    195.05 o 
   2   4   1     3406.15     3498.59     38.74 o 
   4   4   1     1727.94     1777.10     23.79 o 
   6   4   1     9087.77     9972.67     99.24 o 
   8   4   1     8393.44     8631.04     88.53 o 
  10   4   1     9329.21    10413.56    106.36 o 
  12   4   1     4558.13     4740.36     56.34 o 
  14   4   1     1147.07      999.61     21.03 o 
  16   4   1      298.86      338.06     21.43 o 
  18   4   1     3509.68     3398.49     66.15 o 
  20   4   1     1530.27     1418.10     42.87 o 
  22   4   1      199.84      151.43     22.07 o 
  24   4   1       28.64       32.13     18.84 o 
  26   4   1      244.87      189.27     25.97 o 
  28   4   1        2.60        8.35     22.33 o 
 -29   5   1        5.80      -18.26     18.26 o 
 -27   5   1      773.13      743.43     38.65 o 
 -25   5   1     2491.75     2483.38     62.72 o 
 -23   5   1       22.81       18.77     16.28 o 
 -21   5   1      976.55      842.88     49.03 o 
 -19   5   1       63.13       23.01     11.52 o 
 -17   5   1     4793.17     4786.57     61.73 o 
 -15   5   1        1.68       11.88      7.65 o 
 -13   5   1     1087.34     1055.93     23.58 o 
 -11   5   1     4301.37     4537.57     54.58 o 
  -9   5   1      284.37      310.55     11.20 o 
  -7   5   1      675.79      671.65     14.43 o 
  -5   5   1     3510.07     3494.62     40.31 o 
  -3   5   1    10357.33    10474.45    102.82 o 
  -1   5   1     4960.82     5132.98     54.30 o 
   1   5   1     1937.83     2032.52     28.69 o 
   3   5   1     3179.07     3377.05     39.39 o 
   5   5   1     4174.05     4067.78     46.61 o 
   7   5   1      310.16      254.05     10.09 o 
   9   5   1      999.41      940.63     19.34 o 
  11   5   1        5.18       28.02      7.55 o 
  13   5   1      743.48      814.14     19.42 o 
  15   5   1      594.54      620.34     19.08 o 
  17   5   1      102.73      153.08     19.61 o 
  19   5   1      320.56      363.66     28.38 o 
  21   5   1     1087.48     1103.89     56.76 o 
  23   5   1     1292.85     1199.83     43.42 o 
  25   5   1        7.91       17.17     17.62 o 
  27   5   1      972.03      925.48     47.19 o 
  29   5   1     1689.01     1662.96     58.80 o 
 -30   6   1      815.49      914.53     46.13 o 
 -28   6   1      179.20      177.28     26.51 o 
 -26   6   1     2301.86     2284.43     62.10 o 
 -24   6   1        8.83       51.01     18.99 o 
 -22   6   1        0.64        0.77     14.74 o 
 -20   6   1     3105.20     2943.17     62.83 o 
 -18   6   1     1591.49     1558.17     48.10 o 
 -16   6   1       47.10       32.12      9.48 o 
 -14   6   1     2265.57     2300.04     36.39 o 
 -10   6   1    28758.96    30179.42    284.97 o 
  -8   6   1     1205.86     1254.14     22.02 o 
  -6   6   1     9707.88    10601.58    106.45 o 
  -4   6   1    15699.27    16184.11    155.70 o 
  -2   6   1     4013.52     4178.29     47.26 o 
   0   6   1     2751.39     2665.71     33.37 o 
   2   6   1     2887.99     2692.24     34.05 o 
   4   6   1     8747.13     8670.03     89.03 o 
   6   6   1     5238.13     5389.78     60.46 o 
   8   6   1     2951.17     2772.62     37.68 o 
  10   6   1       67.26       47.68      8.24 o 
  12   6   1     2694.34     2524.91     37.58 o 
  14   6   1     1590.44     1417.48     27.89 o 
  16   6   1     9823.47     9504.19    105.78 o 
  18   6   1     1510.71     1577.08     65.99 o 
  20   6   1     1779.69     1635.52     46.71 o 
  22   6   1     1677.44     1765.68     51.11 o 
  24   6   1       38.58       48.75     19.55 o 
  26   6   1      541.04      495.59     34.28 o 
  28   6   1      853.82      786.91     51.51 o 
 -29   7   1      237.43      267.39     31.42 o 
 -27   7   1      319.13      300.02     29.55 o 
 -25   7   1      242.38      251.69     26.41 o 
 -23   7   1      147.67      133.42     21.54 o 
 -21   7   1      304.24      274.36     23.61 o 
 -19   7   1      282.95      362.97     17.99 o 
 -17   7   1      993.24     1040.66     25.86 o 
 -15   7   1       43.37       30.79     10.05 o 
 -13   7   1     2514.14     2365.76     37.29 o 
 -11   7   1     3242.13     3465.47     46.09 o 
  -9   7   1     4833.45     4760.79     64.69 o 
  -7   7   1     4617.80     5085.99     58.92 o 
  -5   7   1      502.29      519.05     18.47 o 
  -3   7   1     2603.06     2621.68     39.20 o 
  -1   7   1     1365.85     1551.64     25.37 o 
   1   7   1     1865.62     1857.09     36.77 o 
   3   7   1     3957.10     4079.93     45.12 o 
   5   7   1     3888.91     3804.58     46.99 o 
   7   7   1       14.04       25.12      8.44 o 
   9   7   1      436.41      375.78     14.08 o 
  11   7   1      172.86      151.89     11.07 o 
  13   7   1     4956.93     5118.03     63.96 o 
  15   7   1     2412.91     2304.65     40.14 o 
  17   7   1      239.68      246.72     17.72 o 
  19   7   1      211.16      209.33     21.66 o 
  21   7   1      475.22      463.71     29.43 o 
  23   7   1     1130.23     1127.83     43.85 o 
  25   7   1      142.17      128.13     23.90 o 
  27   7   1      566.25      620.61     49.54 o 
 -28   8   1        1.46       -4.81     31.28 o 
 -26   8   1      442.72      444.00     32.46 o 
 -24   8   1       32.01       55.66     19.56 o 
 -22   8   1       81.76      106.71     19.74 o 
 -20   8   1       48.54       37.61     13.96 o 
 -18   8   1       23.77       -7.39     10.93 o 
 -16   8   1     1778.13     1992.84     47.17 o 
 -14   8   1      136.62      130.37     11.78 o 
 -12   8   1       66.14       55.65      9.50 o 
 -10   8   1     2669.62     2651.69     40.37 o 
  -8   8   1      574.65      616.85     17.20 o 
  -6   8   1    19899.51    21012.42    203.01 o 
  -4   8   1     2721.30     3026.90     40.25 o 
  -2   8   1     3380.74     3350.89     42.86 o 
   0   8   1      473.60      572.22     24.63 o 
   2   8   1        0.12        3.19      6.92 o 
   4   8   1     8982.75     9152.64     96.70 o 
   6   8   1     9243.53     9740.25    102.89 o 
   8   8   1     1166.91     1359.20     26.34 o 
  10   8   1      518.67      413.79     15.61 o 
  12   8   1        0.11        2.75      8.67 o 
  14   8   1       48.05       55.50     10.82 o 
  16   8   1     1246.95     1239.85     28.91 o 
  18   8   1      308.26      300.83     24.07 o 
  20   8   1       50.89       50.85     17.68 o 
  22   8   1      895.14      914.01     39.29 o 
  24   8   1      378.52      448.73     32.15 o 
  26   8   1      156.58      153.04     26.32 o 
  28   8   1      591.90      639.82     40.62 o 
 -27   9   1      858.09     1018.69     55.74 o 
 -25   9   1      346.97      353.60     30.22 o 
 -23   9   1      234.10      228.59     24.81 o 
 -21   9   1       65.18       62.45     17.81 o 
 -19   9   1      270.36      313.97     18.56 o 
 -17   9   1      914.68      863.01     25.59 o 
 -15   9   1     3376.12     3224.60     64.00 o 
 -13   9   1      217.75      210.27     14.09 o 
 -11   9   1       63.38       89.65     10.61 o 
  -9   9   1     1920.06     1974.26     32.64 o 
  -7   9   1        4.89       -3.86      7.25 o 
  -5   9   1     1034.63     1058.00     22.04 o 
  -3   9   1     1016.44     1154.36     22.89 o 
  -1   9   1     6874.13     7093.03     78.63 o 
   1   9   1     2358.09     2326.51     34.81 o 
   5   9   1    11660.44    12275.96    117.38 o 
   7   9   1      208.10      218.42     13.57 o 
   9   9   1     2741.88     2528.29     39.56 o 
  11   9   1      992.56      957.22     24.04 o 
  13   9   1      526.24      492.76     18.89 o 
  15   9   1      557.48      498.01     19.68 o 
  17   9   1     1247.19     1340.86     35.92 o 
  19   9   1     1812.68     1909.14     51.98 o 
  21   9   1       61.17       80.92     19.40 o 
  23   9   1      104.76       73.72     21.51 o 
  25   9   1      374.30      418.23     46.68 o 
  27   9   1        1.61        3.23     21.36 o 
 -26  10   1       57.99       71.85     37.23 o 
 -24  10   1      324.49      346.20     36.24 o 
 -22  10   1      329.45      441.36     85.38 o 
 -20  10   1        9.71      -13.00     15.03 o 
 -18  10   1      417.80      432.54     20.99 o 
 -16  10   1      663.44      644.52     28.53 o 
 -14  10   1     1077.66     1073.72     27.04 o 
 -12  10   1      159.09      147.20     25.16 o 
 -10  10   1      793.78      786.84     21.77 o 
  -8  10   1     2701.78     2602.69     39.66 o 
  -6  10   1     2380.99     2464.25     37.75 o 
  -4  10   1     5234.95     5223.13     63.22 o 
  -2  10   1     2822.80     2869.03     41.35 o 
   0  10   1     1387.73     1631.09     28.87 o 
   2  10   1     2043.00     2228.69     35.18 o 
   4  10   1     5899.72     6115.65     72.13 o 
   6  10   1     1233.31     1151.76     25.17 o 
   8  10   1     2239.02     2184.54     36.60 o 
  10  10   1     2958.68     2821.37     43.82 o 
  12  10   1     4353.70     4126.98     57.87 o 
  14  10   1      136.81      139.92     15.64 o 
  16  10   1      882.60      907.37     26.87 o 
  18  10   1     1419.93     1471.19     39.09 o 
  20  10   1      760.74      735.92     44.33 o 
  22  10   1       28.62       49.50     19.52 o 
  24  10   1       72.86       62.26     21.83 o 
  26  10   1      396.62      446.78     35.87 o 
 -27  11   1      585.81      527.23     56.76 o 
 -25  11   1      641.46      657.88     65.15 o 
 -23  11   1      959.09      964.39     50.82 o 
 -21  11   1      117.07      162.32     28.24 o 
 -19  11   1      338.69      295.08     28.34 o 
 -17  11   1      143.02      139.71     15.14 o 
 -15  11   1     2176.78     2248.14     41.42 o 
 -13  11   1      122.88      171.49     16.04 o 
 -11  11   1       48.33       59.88     11.13 o 
  -9  11   1     5786.52     5829.07     71.94 o 
  -7  11   1     1384.67     1390.29     28.25 o 
  -5  11   1      971.42     1061.73     24.24 o 
  -3  11   1     1405.88     1422.77     30.96 o 
  -1  11   1     1938.85     2033.02     34.07 o 
   1  11   1      659.50      652.68     19.50 o 
   3  11   1      168.48      190.28     12.83 o 
   5  11   1      354.44      349.43     15.53 o 
   7  11   1     1624.07     1615.12     35.03 o 
   9  11   1     1271.75     1189.46     27.90 o 
  11  11   1       99.98       55.51     11.83 o 
  13  11   1     5899.03     5503.34     72.78 o 
  15  11   1       41.64       52.13     12.89 o 
  17  11   1       72.33       81.68     17.47 o 
  19  11   1       10.82       21.33     16.85 o 
  21  11   1       45.33       22.19     18.22 o 
  23  11   1       73.41       37.88     25.07 o 
  25  11   1       53.49       64.93     29.19 o 
 -26  12   1       25.45       96.19     38.01 o 
 -24  12   1        0.00       82.73     33.61 o 
 -22  12   1       86.15       80.28     26.51 o 
 -20  12   1      225.69      258.25     25.52 o 
 -18  12   1      308.36      339.88     23.31 o 
 -16  12   1     1368.73     1349.01     51.71 o 
 -14  12   1      107.68      112.89     16.24 o 
 -12  12   1      163.81      177.97     17.33 o 
 -10  12   1       26.92       21.73     10.32 o 
  -8  12   1     1078.48     1013.10     29.40 o 
  -6  12   1      111.95      129.96     15.26 o 
  -4  12   1        0.07       -0.30      8.81 o 
  -2  12   1      625.86      581.72     19.21 o 
   0  12   1     2383.41     2547.62     40.73 o 
   2  12   1      595.59      664.96     20.62 o 
   4  12   1       30.20        2.43      9.28 o 
   6  12   1       13.05       23.93     12.23 o 
   8  12   1      237.88      213.08     14.94 o 
  10  12   1      283.49      271.99     16.44 o 
  12  12   1     1537.85     1519.43     33.78 o 
  14  12   1       16.67       21.69     12.20 o 
  16  12   1      102.52      103.08     14.63 o 
  18  12   1      396.57      395.25     31.40 o 
  20  12   1     2300.80     2480.95     76.97 o 
  22  12   1     1122.12     1178.21     57.09 o 
  24  12   1      513.74      528.88     44.54 o 
 -23  13   1      682.96      676.09     59.16 o 
 -21  13   1      198.48      324.70     48.86 o 
 -19  13   1        8.19       12.74     17.48 o 
 -17  13   1      509.59      609.10     44.97 o 
 -15  13   1      501.18      565.83     27.19 o 
 -13  13   1      218.51      146.36     28.82 o 
 -11  13   1       27.84       20.67     14.23 o 
  -9  13   1     2744.14     2463.39     48.89 o 
  -7  13   1      412.86      356.13     20.46 o 
  -5  13   1       50.35       50.80     10.77 o 
  -3  13   1       95.69      118.70     12.23 o 
  -1  13   1     3477.79     3458.28     56.71 o 
   1  13   1       42.43       59.61     11.22 o 
   3  13   1      639.39      660.61     21.76 o 
   5  13   1      190.51      215.91     15.08 o 
   7  13   1      266.20      241.32     16.35 o 
   9  13   1     1449.44     1301.71     31.58 o 
  11  13   1      111.91      140.32     15.23 o 
  13  13   1      503.08      456.07     37.03 o 
  15  13   1      552.04      566.38     26.90 o 
  17  13   1     1041.07      959.02     39.11 o 
  19  13   1      288.33      290.49     37.38 o 
  21  13   1     1326.14     1329.10     90.33 o 
  23  13   1      656.31      709.37     49.43 o 
 -22  14   1      590.39      670.87     59.16 o 
 -20  14   1     1948.37     2083.85     97.73 o 
 -18  14   1      109.62      154.33     23.10 o 
 -16  14   1      636.23      648.45     30.22 o 
 -14  14   1      138.05      101.28     17.87 o 
 -12  14   1      485.59      505.29     26.21 o 
 -10  14   1      128.22      161.17     18.57 o 
  -8  14   1     2862.92     2702.26     52.57 o 
  -6  14   1     1434.55     1288.04     35.18 o 
  -4  14   1      571.93      555.23     24.10 o 
  -2  14   1      133.63      137.02     16.06 o 
   0  14   1      611.41      561.63     21.12 o 
   2  14   1       81.49      101.47     18.33 o 
   4  14   1      938.32      920.32     26.39 o 
   6  14   1     3476.96     3423.87     53.51 o 
   8  14   1      205.40      220.18     16.79 o 
  10  14   1      345.81      304.14     30.07 o 
  12  14   1     1495.37     1456.15     40.14 o 
  14  14   1      178.09      273.70     43.37 o 
  16  14   1     2428.77     2594.01     56.09 o 
  18  14   1      326.27      449.09     38.48 o 
  20  14   1      605.47      750.32     48.36 o 
  22  14   1     1594.45     1755.48     70.45 o 
 -21  15   1     1048.14     1080.51     71.13 o 
 -19  15   1       35.37       82.20     25.54 o 
 -17  15   1      502.24      497.72     32.38 o 
 -15  15   1      615.01      585.69     33.40 o 
 -13  15   1     2034.42     2017.56     75.06 o 
 -11  15   1       92.76       94.88     17.52 o 
  -9  15   1     1353.84     1258.17     37.18 o 
  -7  15   1      230.65      240.56     20.38 o 
  -5  15   1        1.79       -6.24     13.10 o 
  -3  15   1      458.61      463.05     24.08 o 
  -1  15   1       46.70       42.41     14.19 o 
   1  15   1       65.06       71.14     14.99 o 
   3  15   1       35.76       40.21     14.24 o 
   5  15   1       62.52       79.39     15.88 o 
   7  15   1     1062.13     1000.49     46.19 o 
   9  15   1      789.10      833.64     30.86 o 
  11  15   1     3013.64     2898.92     57.92 o 
  13  15   1      660.95      720.37     30.75 o 
  15  15   1     2492.15     2481.29     55.50 o 
  17  15   1      929.36     1097.15     44.55 o 
  19  15   1     1201.36     1369.66     60.18 o 
  21  15   1      821.60      910.01     65.37 o 
 -20  16   1      344.01      310.74     46.07 o 
 -18  16   1      958.46      951.61     64.65 o 
 -16  16   1     1168.63     1192.22     46.08 o 
 -14  16   1      161.73      185.21     24.40 o 
 -12  16   1      628.14      659.80     34.75 o 
 -10  16   1      205.64      218.38     24.23 o 
  -8  16   1      360.29      363.09     27.12 o 
  -6  16   1       66.30       50.62     16.10 o 
  -4  16   1       48.54       51.17     15.57 o 
  -2  16   1     2185.69     2149.81     47.59 o 
   0  16   1       17.60       26.86     17.26 o 
   2  16   1      271.21      270.06     24.27 o 
   4  16   1      241.03      259.75     24.11 o 
   6  16   1      140.79      178.42     21.69 o 
   8  16   1      859.04      804.24     35.18 o 
  10  16   1     1051.02     1036.16     35.35 o 
  12  16   1       14.52       29.76     16.01 o 
  14  16   1      480.70      418.74     26.77 o 
  16  16   1      216.94      278.67     34.77 o 
  18  16   1       44.34       80.49     33.25 o 
 -17  17   1      569.75      665.96     47.69 o 
 -15  17   1       64.00       71.54     25.35 o 
 -13  17   1       90.34      104.94     22.93 o 
 -11  17   1      522.90      477.30     41.98 o 
  -9  17   1      277.62      293.02     26.70 o 
  -7  17   1       65.03      101.23     20.75 o 
  -5  17   1      605.90      517.37     74.78 o 
  -3  17   1      764.08      695.78     42.13 o 
  -1  17   1       13.38       18.65     16.92 o 
   1  17   1      806.98      751.19     34.71 o 
   3  17   1      540.09      571.56     32.58 o 
   5  17   1      685.99      693.01     34.39 o 
   7  17   1     1486.96     1481.36     59.44 o 
   9  17   1      343.56      405.19     29.03 o 
  11  17   1      503.57      539.38     32.80 o 
  13  17   1      250.90      309.69     32.68 o 
  15  17   1       49.14       72.78     24.72 o 
  17  17   1        4.64       43.11     28.76 o 
 -16  18   1      270.93      326.65     37.14 o 
 -14  18   1      792.21      823.20     47.68 o 
 -12  18   1      206.52      201.99     30.61 o 
 -10  18   1        0.00      -18.21     23.76 o 
  -8  18   1      287.34      299.05     33.18 o 
  -6  18   1      187.20      233.78     31.19 o 
  -4  18   1      117.26       85.77     26.40 o 
  -2  18   1        8.77       -8.31     19.88 o 
   0  18   1        0.00       18.68     20.83 o 
   2  18   1      157.14      189.34     23.68 o 
   4  18   1      439.37      481.90     32.24 o 
   6  18   1       25.51       29.00     19.49 o 
   8  18   1      218.58      206.95     29.74 o 
  10  18   1      697.95      705.76     44.00 o 
  12  18   1        1.50       26.14     23.24 o 
  14  18   1      295.42      298.09     33.95 o 
 -13  19   1      175.86      220.83     33.08 o 
 -11  19   1      371.87      377.84     42.57 o 
  -9  19   1      546.34      511.39     41.15 o 
  -7  19   1      303.93      333.61     35.20 o 
  -5  19   1     1088.94     1133.73     62.11 o 
  -3  19   1       94.35       99.91     29.10 o 
  -1  19   1       48.91       51.86     24.06 o 
   1  19   1       22.75        6.19     24.87 o 
   3  19   1      249.75      265.56     32.45 o 
   5  19   1     1224.40     1175.76     94.24 o 
   7  19   1      924.70      918.50     48.91 o 
   9  19   1     1094.85     1167.01     74.84 o 
  11  19   1     1432.75     1456.41     60.83 o 
 -10  20   1        8.75       33.85     34.85 o 
  -8  20   1       20.57      -21.05     23.43 o 
  -6  20   1       19.67       24.89     24.73 o 
  -4  20   1       25.80       51.58     26.18 o 
  -2  20   1      326.64      291.34     34.48 o 
   0  20   1       20.21       21.07     30.40 o 
   2  20   1        1.52        4.09     28.76 o 
   4  20   1       24.29       92.50     35.35 o 
   6  20   1       69.34       90.34     45.37 o 
   8  20   1       67.03       75.07     34.07 o 
  -1  21   1       35.35      104.71     37.84 o 
 -32   0   2      380.89      404.61     98.31 o 
 -30   0   2      327.20      328.23     44.42 o 
 -28   0   2     2858.09     2826.39     99.53 o 
 -26   0   2      348.27      398.46     41.54 o 
 -24   0   2      158.46      189.23     43.63 o 
 -22   0   2      144.35      135.48     26.50 o 
 -20   0   2    11195.69    10686.89    383.32 o 
 -18   0   2      198.65      248.57     18.61 o 
 -16   0   2      937.77      876.97     29.10 o 
 -14   0   2      793.16      877.13     27.69 o 
 -12   0   2     8298.46     8861.18    141.93 o 
 -10   0   2    56253.28    57503.23    742.87 o 
  -8   0   2      541.22      589.87     20.57 o 
  -6   0   2     2118.39     1900.14     33.49 o 
  -4   0   2    13835.91    14754.01    195.09 o 
  -2   0   2    43328.55    41742.24    655.93 o 
   0   0   2    40143.96    37683.55    421.57 o 
   2   0   2    75185.07    70295.38    804.95 o 
   4   0   2    23016.54    23300.98    267.19 o 
   6   0   2    16956.39    16975.74    634.06 o 
   8   0   2     1168.77     1306.47     38.66 o 
  10   0   2     8528.82     8575.78    158.77 o 
  12   0   2       16.52       42.01     15.57 o 
  14   0   2      178.74      346.10     57.59 o 
  16   0   2     5899.81     5657.46    126.68 o 
  18   0   2      319.29      366.16     35.48 o 
  20   0   2     2201.72     2212.16     76.91 o 
  22   0   2    13268.11    12577.65    253.38 o 
  24   0   2      718.16      695.31     51.41 o 
  26   0   2        1.35        3.49     25.50 o 
  28   0   2      238.06      200.14     39.84 o 
 -31   1   2      364.86      442.18     34.87 o 
 -29   1   2     2974.87     3040.26     95.72 o 
 -27   1   2     1498.75     1518.96     55.25 o 
 -25   1   2      418.98      438.36     29.04 o 
 -23   1   2      267.20      297.54     23.97 o 
 -21   1   2      354.03      326.00     22.83 o 
 -19   1   2      977.98      982.55     23.29 o 
 -17   1   2     2396.20     2448.95     37.52 o 
 -15   1   2      533.55      533.09     16.30 o 
 -11   1   2     2288.68     2499.09     33.37 o 
  -9   1   2     1282.27     1214.47     19.45 o 
  -7   1   2     7871.93     7962.53     79.49 o 
  -5   1   2     6539.67     6443.93     69.81 o 
  -3   1   2    18329.52    18631.01    161.57 o 
  -1   1   2    27084.12    26399.65    225.19 o 
   1   1   2    63524.40    58984.40    549.39 o 
   3   1   2    34120.13    33748.89    271.08 o 
   7   1   2     1667.26     1661.87     26.45 o 
   9   1   2       33.76       44.47      9.07 o 
  11   1   2     2712.64     3040.61     52.64 o 
  13   1   2     1654.55     1508.96     35.91 o 
  15   1   2      537.38      450.99     22.37 o 
  17   1   2        6.59        0.12     12.97 o 
  19   1   2     1243.49     1192.07     39.08 o 
  21   1   2      538.39      438.27     28.29 o 
  23   1   2      112.40       83.09     19.88 o 
  25   1   2        0.00       16.39     18.02 o 
  27   1   2       37.55       25.43     20.21 o 
  29   1   2      323.40      300.76     32.51 o 
 -30   2   2      297.28      398.23     46.01 o 
 -28   2   2      534.64      529.49     34.12 o 
 -26   2   2     1923.30     1961.30     55.22 o 
 -24   2   2        3.43       -9.24     14.96 o 
 -22   2   2     1950.96     1737.73     79.76 o 
 -20   2   2      372.17      354.59     15.66 o 
 -18   2   2      267.44      230.94     12.61 o 
 -16   2   2      692.98      764.54     19.29 o 
 -14   2   2     1292.67     1390.10     25.06 o 
 -12   2   2      423.73      399.00     12.96 o 
 -10   2   2     1207.22     1126.15     19.51 o 
  -8   2   2      633.39      765.70     15.59 o 
  -6   2   2    19210.40    19389.21    181.48 o 
  -4   2   2    49538.16    48748.61    389.75 o 
  -2   2   2    25090.56    24709.50    338.00 o 
   0   2   2     5051.43     4983.01     54.43 o 
   2   2   2    28782.34    28183.55    259.76 o 
   4   2   2     5917.56     6080.35     61.84 o 
   6   2   2    22790.65    23782.98    222.94 o 
   8   2   2     9746.63    10540.47     96.15 o 
  10   2   2      259.60      259.86     16.71 o 
  12   2   2     1288.18     1392.14     39.62 o 
  14   2   2       21.13       27.39     17.13 o 
  16   2   2     6259.32     6002.32     96.05 o 
  18   2   2     5703.63     5822.47     95.24 o 
  20   2   2        0.96      -10.87     14.49 o 
  22   2   2      917.57      786.60     35.74 o 
  24   2   2       42.89       53.71     19.27 o 
  26   2   2      277.80      315.63     34.02 o 
  28   2   2       83.10       81.64     22.79 o 
 -31   3   2      563.38      607.99     59.61 o 
 -29   3   2        1.56      -10.86     18.32 o 
 -27   3   2     1503.55     1596.06     62.47 o 
 -25   3   2      255.07      287.58     34.99 o 
 -23   3   2     1914.07     1862.00     50.37 o 
 -21   3   2     3960.48     3644.99     70.13 o 
 -19   3   2     6522.51     6207.50     75.43 o 
 -17   3   2       10.82        9.37      7.99 o 
 -15   3   2      320.87      360.11     13.84 o 
 -13   3   2     4672.02     4926.47     58.47 o 
 -11   3   2      113.85      114.60      8.06 o 
  -9   3   2      705.65      647.29     15.87 o 
  -7   3   2      449.59      408.93     10.21 o 
  -5   3   2    48459.03    47882.85    419.96 o 
  -3   3   2     1573.70     1606.77     28.46 o 
  -1   3   2     9312.00     9172.87     94.10 o 
   1   3   2    29669.92    29295.36    271.39 o 
   3   3   2       18.33        7.92      4.34 o 
   5   3   2      366.14      431.97     10.67 o 
   7   3   2     6095.39     5921.94     72.09 o 
   9   3   2       75.32       86.92      6.84 o 
  11   3   2       78.39      114.77     14.68 o 
  13   3   2     1842.49     1861.18     40.20 o 
  15   3   2     2849.57     2938.23     45.74 o 
  17   3   2       63.88       37.70     14.61 o 
  19   3   2        1.52       29.85     15.70 o 
  21   3   2     1984.32     1864.41     79.43 o 
  23   3   2      172.76      178.02     23.05 o 
  25   3   2      228.16      248.97     27.28 o 
  27   3   2       77.03      109.48     23.77 o 
  29   3   2        0.12       10.79     21.92 o 
 -30   4   2       97.86      114.92     24.78 o 
 -28   4   2      587.94      604.40     35.98 o 
 -26   4   2     1322.73     1327.41     52.73 o 
 -24   4   2      296.81      287.49     25.10 o 
 -22   4   2      363.86      314.18     24.85 o 
 -20   4   2     7330.71     7208.43     86.33 o 
 -18   4   2      646.36      662.12     19.85 o 
 -16   4   2       24.66       15.48      7.64 o 
 -14   4   2     3625.24     3585.99     47.24 o 
 -12   4   2     2414.06     2476.11     35.46 o 
 -10   4   2     2169.76     2519.80     33.80 o 
  -8   4   2    65270.07    66468.69    609.07 o 
  -6   4   2     3064.94     3244.48     51.37 o 
  -4   4   2     3523.20     3659.51     33.87 o 
  -2   4   2    13334.77    13489.70    142.82 o 
   0   4   2    83811.78    79451.11   1108.81 o 
   2   4   2      138.04      178.23      6.99 o 
   4   4   2     7284.10     7817.40     79.43 o 
   6   4   2     3041.01     3279.78     39.54 o 
   8   4   2     5814.19     5590.19     61.96 o 
  10   4   2     3249.17     3665.85     45.63 o 
  12   4   2     2213.51     1883.60     29.22 o 
  14   4   2      521.92      566.33     15.77 o 
  16   4   2      122.49      117.64     16.41 o 
  18   4   2     2763.28     2722.40     59.08 o 
  20   4   2     2615.85     2422.45     58.49 o 
  22   4   2      740.35      769.53     35.97 o 
  24   4   2      565.26      515.00     32.95 o 
  26   4   2      167.78      166.45     25.22 o 
  28   4   2     1081.51     1107.86     48.85 o 
 -31   5   2     1283.80     1443.38     56.07 o 
 -29   5   2      196.19      173.91     26.31 o 
 -27   5   2      456.41      446.99     32.04 o 
 -25   5   2      250.17      248.18     24.93 o 
 -23   5   2      304.90      296.40     25.05 o 
 -21   5   2      142.00      128.86     22.08 o 
 -19   5   2      227.36      216.37     19.59 o 
 -17   5   2      988.97     1057.48     24.69 o 
 -15   5   2      408.30      440.87     15.76 o 
 -13   5   2     4280.80     4746.50     65.15 o 
 -11   5   2     6349.03     6659.44     73.92 o 
  -9   5   2        6.47        2.13      5.44 o 
  -7   5   2     3891.71     4087.04     55.77 o 
  -5   5   2      980.64     1135.10     16.47 o 
  -3   5   2    23105.86    23492.36    241.55 o 
  -1   5   2     1913.66     2011.35     22.97 o 
   1   5   2     7251.94     7694.84     78.22 o 
   3   5   2     3994.83     3883.89     44.61 o 
   5   5   2       16.40        2.55      5.03 o 
   7   5   2     1917.48     1924.56     28.41 o 
   9   5   2     1779.28     1907.77     29.68 o 
  11   5   2     1130.97     1006.77     25.52 o 
  13   5   2     9407.33     9463.19    114.12 o 
  15   5   2      399.86      466.09     15.70 o 
  17   5   2     2230.65     2136.81     73.55 o 
  19   5   2       80.59       76.33     17.86 o 
  21   5   2      301.17      267.56     24.79 o 
  23   5   2      377.88      372.48     28.79 o 
  25   5   2     1680.60     1665.79     68.85 o 
  27   5   2     2368.85     2422.13     68.50 o 
 -30   6   2       21.26       52.29     22.96 o 
 -28   6   2       18.36       -7.57     24.01 o 
 -26   6   2       86.20       82.97     21.07 o 
 -24   6   2      109.85      112.68     20.31 o 
 -22   6   2      107.65      137.23     19.62 o 
 -20   6   2       23.20        3.53     10.06 o 
 -18   6   2       61.29       77.65     11.49 o 
 -16   6   2     1763.29     1731.65     32.01 o 
 -14   6   2      256.15      327.86     16.48 o 
 -12   6   2       33.75       85.77     19.07 o 
 -10   6   2    17389.93    18631.41    181.46 o 
  -8   6   2     7906.96     8568.71     99.81 o 
  -6   6   2     1129.02     1228.18     19.98 o 
  -4   6   2     6988.03     7744.61     84.03 o 
  -2   6   2        3.27        8.56      4.86 o 
   0   6   2      402.20      465.22     11.57 o 
   2   6   2    13536.19    14151.26    138.04 o 
   4   6   2       49.27       55.94      7.63 o 
   6   6   2        3.11        4.21      6.67 o 
   8   6   2     6415.40     6423.88     72.26 o 
  10   6   2      360.32      318.82     13.27 o 
  12   6   2      726.68      740.24     19.77 o 
  14   6   2     2580.68     2349.37     37.60 o 
  16   6   2      905.75      891.26     36.99 o 
  18   6   2      626.54      650.38     30.77 o 
  20   6   2      399.37      374.21     27.58 o 
  22   6   2       85.54       64.74     30.56 o 
  24   6   2      154.27      129.18     23.49 o 
  26   6   2      243.34      289.71     37.61 o 
  28   6   2       30.93       20.86     22.19 o 
 -29   7   2       13.19        1.64     22.84 o 
 -27   7   2      552.23      548.01     35.02 o 
 -25   7   2       50.34       40.21     18.90 o 
 -23   7   2        0.05      -14.42     16.25 o 
 -21   7   2     3122.72     3149.66     62.51 o 
 -19   7   2      127.94      144.42     13.79 o 
 -17   7   2      649.26      709.79     21.94 o 
 -15   7   2     1178.99     1269.73     33.75 o 
 -13   7   2      436.32      451.14     16.05 o 
 -11   7   2     1203.42     1295.86     25.87 o 
  -9   7   2     3472.16     3429.40     44.19 o 
  -7   7   2    26684.11    27817.37    262.55 o 
  -5   7   2     4224.94     4269.82     57.46 o 
  -3   7   2     5581.20     5533.37     61.02 o 
  -1   7   2       27.35       44.74      6.04 o 
   1   7   2    20018.76    20046.84    192.00 o 
   3   7   2       42.58       79.32      7.65 o 
   5   7   2       66.95       63.90      8.82 o 
   7   7   2      556.77      539.44     16.67 o 
   9   7   2       22.67       58.11      9.17 o 
  11   7   2      346.35      423.80     15.82 o 
  13   7   2     4585.67     4541.47     59.33 o 
  15   7   2      662.43      684.70     28.70 o 
  17   7   2        0.61       19.12     14.97 o 
  19   7   2     2630.18     2515.50     59.76 o 
  21   7   2     1120.45     1010.41     70.36 o 
  23   7   2      209.60      179.07     24.98 o 
  25   7   2       74.92       79.67     22.97 o 
  27   7   2      200.59      219.04     29.19 o 
 -28   8   2      371.87      426.67     57.24 o 
 -26   8   2        2.41        8.15     17.88 o 
 -24   8   2        1.62        0.28     17.22 o 
 -22   8   2        6.47        5.64     16.04 o 
 -20   8   2     2072.15     1784.98     37.36 o 
 -18   8   2      613.65      497.30     20.17 o 
 -16   8   2      536.78      485.27     18.81 o 
 -14   8   2        0.40       12.53      8.63 o 
 -12   8   2      752.27      867.50     21.46 o 
 -10   8   2     3165.96     3192.05     43.68 o 
  -8   8   2    10907.38    10980.05    129.90 o 
  -6   8   2      185.41      188.49     10.00 o 
  -4   8   2     1974.31     2060.34     30.32 o 
  -2   8   2     1197.28     1233.54     22.60 o 
   0   8   2       40.02       38.06      7.83 o 
   2   8   2     7773.17     8268.06     88.49 o 
   4   8   2       11.29       15.79      7.69 o 
   6   8   2     1760.37     1854.14     30.86 o 
   8   8   2      379.08      362.89     19.16 o 
  10   8   2        4.26       13.30      8.51 o 
  12   8   2     3346.55     3156.29     46.58 o 
  14   8   2      199.53      203.61     14.14 o 
  16   8   2     3151.23     2935.87     53.20 o 
  18   8   2       74.64       97.74     19.38 o 
  20   8   2      205.38      211.16     27.04 o 
  22   8   2      358.53      337.16     28.34 o 
  24   8   2     1422.75     1456.99     51.90 o 
  26   8   2      491.89      495.79     35.99 o 
 -29   9   2        8.09       66.94     35.35 o 
 -27   9   2      391.28      414.12     40.52 o 
 -25   9   2      128.55      127.76     27.95 o 
 -23   9   2       60.28       39.37     22.05 o 
 -21   9   2      471.63      531.91     26.12 o 
 -19   9   2      215.70      199.88     16.09 o 
 -17   9   2      230.74      152.70     14.31 o 
 -15   9   2      479.37      494.02     19.77 o 
 -13   9   2       87.42      128.41     15.59 o 
 -11   9   2       58.71       72.51      9.64 o 
  -9   9   2      574.42      573.28     17.07 o 
  -7   9   2        9.75       -4.89      6.51 o 
  -5   9   2      133.44      154.03     13.86 o 
  -3   9   2     6201.13     6661.28     74.37 o 
  -1   9   2       74.67       86.04     11.97 o 
   1   9   2      328.64      344.50     26.80 o 
   3   9   2        0.30       10.37      7.45 o 
   5   9   2     5865.16     5962.06     70.04 o 
   7   9   2       20.51       13.71      8.59 o 
   9   9   2     2731.37     2614.00     41.17 o 
  11   9   2     6548.50     6418.15     77.94 o 
  13   9   2        1.32        0.25      9.79 o 
  15   9   2      342.65      327.06     17.39 o 
  17   9   2      358.40      365.12     25.20 o 
  19   9   2       71.04      112.51     20.59 o 
  21   9   2       52.25       20.10     17.94 o 
  23   9   2      101.29       97.81     22.62 o 
  25   9   2      129.99      178.18     27.42 o 
 -28  10   2      509.91      558.88     70.39 o 
 -26  10   2       44.00       68.57     33.31 o 
 -24  10   2      959.38     1027.81     65.66 o 
 -22  10   2      892.08      873.50     64.66 o 
 -20  10   2     2208.13     2047.45     46.89 o 
 -18  10   2      411.59      388.35     19.79 o 
 -16  10   2       24.83        3.77     10.66 o 
 -14  10   2      779.08      753.16     22.89 o 
 -12  10   2      346.22      329.60     15.61 o 
 -10  10   2      388.16      354.30     15.28 o 
  -8  10   2     2107.80     2128.01     45.98 o 
  -6  10   2      100.47      122.81     10.09 o 
  -4  10   2     1878.54     1858.51     32.52 o 
  -2  10   2     3199.21     3014.21     42.03 o 
   0  10   2      256.91      206.72     11.88 o 
   2  10   2      833.20      877.94     21.42 o 
   4  10   2    10810.08    11023.30    117.21 o 
   6  10   2      411.77      442.46     16.79 o 
   8  10   2     1488.43     1514.39     30.40 o 
  10  10   2      291.37      268.75     18.82 o 
  12  10   2      866.68      809.40     24.31 o 
  14  10   2       53.07       28.90     11.84 o 
  16  10   2        0.01        1.13     12.29 o 
  18  10   2     1044.94     1009.75     39.37 o 
  20  10   2      183.21      178.68     23.30 o 
  22  10   2      318.28      324.36     29.56 o 
  24  10   2       30.04       25.37     20.00 o 
  26  10   2        0.43      -20.40     20.40 o 
 -27  11   2      415.09      457.99     55.10 o 
 -25  11   2       53.97       91.32     34.96 o 
 -23  11   2      207.55      207.58     40.28 o 
 -21  11   2      544.89      650.75     56.93 o 
 -19  11   2      593.82      537.76     26.50 o 
 -17  11   2      287.05      203.12     19.36 o 
 -15  11   2     2298.71     2007.08     44.02 o 
 -13  11   2      739.42      788.88     27.66 o 
 -11  11   2    10879.31    10537.77    142.71 o 
  -9  11   2     1351.37     1452.83     28.74 o 
  -7  11   2     4078.47     4199.88     64.43 o 
  -5  11   2     2544.63     2612.50     39.35 o 
  -3  11   2     2170.03     2216.56     35.40 o 
  -1  11   2     7019.28     6864.93     79.67 o 
   1  11   2      106.70      151.90     11.76 o 
   3  11   2      537.79      520.73     18.19 o 
   5  11   2     6601.03     6966.59     82.30 o 
   7  11   2     1269.16     1244.53     30.82 o 
   9  11   2     1466.24     1426.43     31.10 o 
  11  11   2     2113.88     2053.82     38.41 o 
  13  11   2     1516.99     1413.85     35.29 o 
  15  11   2      159.63      185.90     16.13 o 
  17  11   2     2464.47     2488.09     60.25 o 
  19  11   2      172.01      180.88     23.54 o 
  21  11   2        0.91      -11.09     17.41 o 
  23  11   2       81.01       67.55     22.98 o 
  25  11   2       58.32       63.03     27.51 o 
 -26  12   2      221.31      261.35     46.89 o 
 -24  12   2       12.11        3.52     28.65 o 
 -22  12   2      104.31       92.49     31.26 o 
 -20  12   2      110.88      100.59     21.08 o 
 -18  12   2      110.61      100.04     17.21 o 
 -16  12   2       38.60       29.61     15.16 o 
 -14  12   2       17.76       23.74     13.54 o 
 -12  12   2      894.18      894.13     32.16 o 
 -10  12   2        6.34       -8.42     12.20 o 
  -8  12   2     8927.83     8651.41    110.89 o 
  -6  12   2     1716.04     1768.63     32.61 o 
  -4  12   2     3594.50     3381.39     48.14 o 
  -2  12   2       42.88       23.82      9.32 o 
   0  12   2        5.57       -5.57      8.44 o 
   2  12   2     6118.27     6030.52     74.46 o 
   4  12   2        7.24        8.53      9.24 o 
   6  12   2        9.61        3.43      9.96 o 
   8  12   2      100.75       98.78     13.02 o 
  10  12   2      234.11      196.95     15.83 o 
  12  12   2        0.06        0.85     11.36 o 
  14  12   2      953.05      893.67     27.76 o 
  16  12   2     1145.66     1094.84     34.89 o 
  18  12   2      153.06      228.85     24.51 o 
  20  12   2      530.30      591.03     36.11 o 
  22  12   2       65.45       61.19     33.57 o 
  24  12   2       54.41       57.87     28.28 o 
 -25  13   2      742.31      740.48     64.15 o 
 -23  13   2      428.27      470.35     52.19 o 
 -21  13   2        2.11        4.13     22.02 o 
 -19  13   2        0.10       16.26     18.14 o 
 -17  13   2     1856.32     1818.57    100.25 o 
 -15  13   2     5801.04     5475.14     93.67 o 
 -13  13   2      155.10      151.57     18.15 o 
 -11  13   2     1977.80     1734.36     41.00 o 
  -9  13   2     6884.54     6840.59     95.08 o 
  -7  13   2     1367.74     1323.80     34.75 o 
  -5  13   2     3780.39     3803.19     61.89 o 
  -3  13   2       77.06       87.74     13.80 o 
  -1  13   2     1287.64     1312.63     28.87 o 
   1  13   2      182.85      200.02     17.85 o 
   3  13   2       24.25        9.95      9.97 o 
   5  13   2      181.57      196.69     15.01 o 
   7  13   2     2674.92     2786.60     46.79 o 
   9  13   2      413.04      382.84     19.68 o 
  11  13   2      138.28      131.14     15.18 o 
  13  13   2      751.32      741.41     26.09 o 
  15  13   2      507.55      541.30     23.70 o 
  17  13   2        0.70      -10.69     16.14 o 
  19  13   2       96.75      105.25     26.97 o 
  21  13   2       65.39       80.27     27.74 o 
  23  13   2        7.41       34.82     27.79 o 
 -24  14   2     1110.78     1312.17     81.00 o 
 -22  14   2       15.74       18.23     30.64 o 
 -20  14   2        3.45       -1.90     21.21 o 
 -18  14   2      929.76     1039.38     42.98 o 
 -16  14   2      203.26      249.54     25.11 o 
 -14  14   2       77.48       81.58     19.91 o 
 -12  14   2      803.95      811.40     35.15 o 
 -10  14   2      378.77      408.83     23.25 o 
  -8  14   2     1034.46     1057.46     36.27 o 
  -6  14   2     3353.80     3389.97     65.56 o 
  -4  14   2     2592.66     2677.57     51.16 o 
  -2  14   2      436.43      449.08     22.69 o 
   0  14   2      449.03      422.38     21.98 o 
   2  14   2       16.89      -11.57     11.57 o 
   4  14   2      174.94      207.82     18.56 o 
   6  14   2     2197.38     2247.00     42.03 o 
   8  14   2      105.01      122.86     14.99 o 
  10  14   2      514.41      542.96     23.09 o 
  12  14   2       22.09       30.52     13.30 o 
  14  14   2      232.80      232.01     21.09 o 
  16  14   2       63.73       72.50     19.38 o 
  18  14   2     1819.26     1935.56     68.49 o 
  20  14   2       28.16       95.75     28.03 o 
 -21  15   2     1721.20     1777.83     85.51 o 
 -19  15   2       25.92       48.13     21.67 o 
 -17  15   2      112.67      135.16     23.27 o 
 -15  15   2       60.49       65.09     20.43 o 
 -13  15   2      300.82      315.80     27.13 o 
 -11  15   2     1360.69     1385.09     46.05 o 
  -9  15   2      282.32      293.10     25.02 o 
  -7  15   2      303.28      285.74     24.74 o 
  -5  15   2     2188.15     2077.17     58.00 o 
  -3  15   2     1092.69     1042.19     44.07 o 
  -1  15   2     3853.69     3800.05     64.71 o 
   1  15   2      276.58      270.51     20.38 o 
   3  15   2      423.36      346.57     29.31 o 
   5  15   2       95.52       66.34     15.80 o 
   7  15   2       76.69       55.34     15.35 o 
   9  15   2       67.64       73.44     14.53 o 
  11  15   2     1200.79     1218.04     37.65 o 
  13  15   2      524.98      473.78     26.53 o 
  15  15   2      921.68     1026.75     36.47 o 
  17  15   2       42.24       64.05     31.55 o 
  19  15   2       83.27      101.18     29.19 o 
 -20  16   2      583.01      679.78     48.05 o 
 -18  16   2        0.79       -7.43     18.78 o 
 -16  16   2       69.07       49.22     20.79 o 
 -14  16   2        0.16        4.76     17.48 o 
 -12  16   2      339.38      353.78     28.65 o 
 -10  16   2      685.01      601.15     33.22 o 
  -8  16   2       65.19       35.86     25.36 o 
  -6  16   2       27.57       17.67     17.31 o 
  -4  16   2       24.12      -12.02     15.88 o 
  -2  16   2     1434.43     1341.49     38.06 o 
   0  16   2      686.51      646.07     29.78 o 
   2  16   2     1404.96     1455.31     39.99 o 
   4  16   2      959.89      885.40     37.45 o 
   6  16   2      302.94      320.64     25.73 o 
   8  16   2     1111.89     1143.60     41.22 o 
  10  16   2      893.50      991.11     67.34 o 
  12  16   2        0.02       22.39     18.04 o 
  14  16   2      436.92      492.09     31.78 o 
  16  16   2       63.08      121.88     26.87 o 
  18  16   2      153.28      200.40     34.76 o 
 -19  17   2      591.81      658.84     46.82 o 
 -17  17   2       10.26       14.21     24.52 o 
 -15  17   2        0.71      -17.53     17.53 o 
 -13  17   2      582.70      524.51     34.25 o 
 -11  17   2      379.78      417.79     34.46 o 
  -9  17   2        4.34      -16.69     16.69 o 
  -7  17   2        9.64       -3.33     18.64 o 
  -5  17   2      327.31      280.90     28.71 o 
  -3  17   2      352.80      362.02     28.37 o 
  -1  17   2      902.78      790.58     59.91 o 
   1  17   2      715.86      727.52     50.55 o 
   3  17   2      804.59      754.77     44.84 o 
   5  17   2       35.97       30.30     25.19 o 
   7  17   2        1.68       15.10     17.92 o 
   9  17   2      225.02      230.74     25.76 o 
  11  17   2      158.26      137.87     23.04 o 
  13  17   2       14.76       27.33     19.77 o 
  15  17   2       76.76       65.13     28.65 o 
 -16  18   2       14.41       17.55     21.66 o 
 -14  18   2        0.56       18.04     21.27 o 
 -12  18   2      365.28      373.52     31.35 o 
 -10  18   2       63.62       52.85     20.73 o 
  -8  18   2      616.82      551.31     40.26 o 
  -6  18   2      722.43      688.75     42.72 o 
  -4  18   2      381.96      382.77     41.13 o 
  -2  18   2       92.25      111.21     35.26 o 
   0  18   2      662.58      686.29     41.69 o 
   2  18   2      124.80      159.14     28.02 o 
   4  18   2      192.73      238.84     30.72 o 
   6  18   2       43.20       26.68     22.38 o 
   8  18   2        5.80       -2.60     27.04 o 
  10  18   2        0.11        3.58     19.31 o 
  12  18   2      129.73      130.29     27.81 o 
  14  18   2       43.98       80.61     28.99 o 
 -13  19   2       75.29       73.03     28.15 o 
 -11  19   2      163.77      178.64     36.62 o 
  -9  19   2      236.36      233.25     32.56 o 
  -7  19   2       27.96       -8.91     21.92 o 
  -5  19   2      246.33      282.78     33.49 o 
  -3  19   2      509.42      486.81     39.26 o 
  -1  19   2       25.11       50.05     25.04 o 
   1  19   2        2.81       -6.82     23.03 o 
   3  19   2       22.16       46.31     24.51 o 
   5  19   2      484.01      509.44     40.22 o 
   7  19   2     1104.49     1300.33     58.29 o 
   9  19   2       75.21       97.77     33.25 o 
  11  19   2      199.82      236.61     48.28 o 
 -10  20   2      104.24      140.62     46.03 o 
  -8  20   2       48.71       76.54     27.49 o 
  -6  20   2       14.25       27.37     24.65 o 
  -4  20   2        2.50      -21.94     21.94 o 
  -2  20   2        3.53      -18.60     22.38 o 
   0  20   2       87.18      125.98     27.91 o 
   2  20   2       30.77       64.74     27.49 o 
   4  20   2     1026.62      860.46    104.12 o 
   6  20   2      115.66      188.99     41.11 o 
 -31   1   3        1.18        3.08     20.58 o 
 -29   1   3       46.13       67.34     21.40 o 
 -27   1   3        7.17       15.11     25.03 o 
 -25   1   3      148.11      121.55     20.04 o 
 -23   1   3      358.95      310.55     23.95 o 
 -21   1   3      312.24      328.02     16.27 o 
 -19   1   3     2017.94     1988.48     35.06 o 
 -17   1   3     1947.11     1808.88     31.89 o 
 -15   1   3      117.22      137.89     10.34 o 
 -13   1   3    14535.45    15629.53    154.86 o 
 -11   1   3      381.95      398.02     12.32 o 
  -9   1   3     1326.40     1505.97     22.86 o 
  -7   1   3     1089.80     1010.38     16.41 o 
  -5   1   3    30254.89    30839.78    284.57 o 
  -3   1   3     6254.99     6144.25     56.92 o 
   1   1   3      262.63      260.64      8.50 o 
   3   1   3     1121.02     1138.69     17.34 o 
   5   1   3     3622.94     3720.99     41.85 o 
   7   1   3      155.25      210.51      7.52 o 
   9   1   3      716.96      698.05     22.53 o 
  11   1   3      975.77     1088.61     37.10 o 
  13   1   3     4000.02     3975.29     67.31 o 
  15   1   3      240.03      336.30     21.18 o 
  17   1   3     2368.98     2179.63     51.18 o 
  19   1   3       61.52       55.15     16.76 o 
  21   1   3     1444.70     1282.29     50.58 o 
  23   1   3       54.23       38.23     24.18 o 
  25   1   3        3.44       -5.50     18.90 o 
  27   1   3      617.10      621.78     38.65 o 
  29   1   3        0.06       -6.59     21.53 o 
 -32   2   3     1735.83     1937.70     63.53 o 
 -30   2   3       11.44      -15.86     17.36 o 
 -28   2   3      745.91      852.51     40.37 o 
 -26   2   3      150.03      149.05     28.71 o 
 -24   2   3       24.09       12.89     15.55 o 
 -22   2   3       54.01       38.41     13.03 o 
 -20   2   3     3815.18     3704.67     53.15 o 
 -18   2   3     6578.36     6481.41     77.46 o 
 -16   2   3     1632.50     1623.47     29.22 o 
 -14   2   3      347.22      324.51     13.20 o 
 -12   2   3     2549.64     2407.01     35.29 o 
 -10   2   3    20886.40    21935.85    208.38 o 
  -8   2   3     3056.21     3314.14     39.00 o 
  -6   2   3    21689.66    22139.07    207.07 o 
  -4   2   3     5886.95     6045.58     52.76 o 
  -2   2   3   103148.32    97233.91    886.98 o 
   0   2   3    36358.61    34331.72    344.80 o 
   4   2   3      743.76      729.71     13.51 o 
   6   2   3     4003.80     4287.38     48.08 o 
   8   2   3    16994.62    18341.90    176.35 o 
  10   2   3    14745.96    16027.24    250.43 o 
  12   2   3     4477.11     4626.96     73.72 o 
  14   2   3    10527.42    10657.20    150.41 o 
  16   2   3     7756.30     7547.10    113.43 o 
  18   2   3     1326.40     1214.62     39.50 o 
  20   2   3     3415.47     3312.11     70.60 o 
  22   2   3      614.46      544.39     31.94 o 
  24   2   3      223.10      205.59     25.42 o 
  26   2   3      518.79      484.22     34.19 o 
  28   2   3      319.62      326.66     33.56 o 
 -31   3   3      189.99      230.24     29.05 o 
 -29   3   3      214.65      264.78     28.14 o 
 -27   3   3      165.15      157.40     24.01 o 
 -25   3   3      407.42      392.03     41.98 o 
 -23   3   3      889.91      914.76     48.70 o 
 -21   3   3     2870.77     2618.02     43.37 o 
 -19   3   3     5548.52     5455.52     69.26 o 
 -17   3   3     2669.05     2635.33     45.27 o 
 -15   3   3     2457.92     2541.63     38.01 o 
 -13   3   3       30.43       56.26      8.28 o 
 -11   3   3    19482.73    20278.28    208.72 o 
  -9   3   3       26.73       36.05      7.37 o 
  -7   3   3     6421.06     6657.86     69.15 o 
  -5   3   3     5956.44     6156.48     53.66 o 
  -3   3   3     3621.03     3772.76     44.77 o 
  -1   3   3    10226.41    10091.08    104.39 o 
   1   3   3     7645.92     7536.01     75.95 o 
   3   3   3     5764.52     5721.03     60.46 o 
   5   3   3     4319.99     4310.92     48.63 o 
   7   3   3    10308.26    11280.03    112.98 o 
   9   3   3     3160.62     3562.28     47.08 o 
  11   3   3       41.97       39.64      5.84 o 
  13   3   3     1184.86     1364.12     27.52 o 
  15   3   3     3296.10     3324.43     76.74 o 
  17   3   3     1122.50      937.35     34.42 o 
  19   3   3     3240.61     2995.85     65.28 o 
  21   3   3      143.43      130.57     22.22 o 
  23   3   3     1461.06     1512.36     56.09 o 
  25   3   3     2009.85     2117.80     62.37 o 
  27   3   3       26.23       33.21     22.16 o 
 -30   4   3      806.66      810.54     42.09 o 
 -28   4   3      539.93      555.90     34.55 o 
 -26   4   3      754.79      836.72     37.61 o 
 -24   4   3       56.66       74.35     18.45 o 
 -22   4   3      766.30      749.37     27.76 o 
 -20   4   3      152.31       94.06     12.15 o 
 -18   4   3      709.24      661.92     20.41 o 
 -16   4   3     1958.87     1950.16     33.25 o 
 -14   4   3     7390.95     7622.73     84.83 o 
 -12   4   3      140.36      105.56      9.20 o 
 -10   4   3    16814.42    19026.03    183.39 o 
  -8   4   3     9238.65     9827.97     99.00 o 
  -6   4   3     2213.45     2372.59     24.12 o 
  -4   4   3      757.92      749.09     15.36 o 
  -2   4   3     1761.24     1819.95     18.74 o 
   0   4   3       16.00       11.49      3.72 o 
   2   4   3    13060.64    14096.56    136.29 o 
   6   4   3      686.86      732.33     17.18 o 
   8   4   3       22.77       61.18     10.07 o 
  10   4   3     2844.20     2654.18     36.85 o 
  12   4   3     1312.23     1247.63     23.17 o 
  14   4   3       75.12       58.43      9.76 o 
  16   4   3      448.65      382.68     26.00 o 
  18   4   3     2299.05     2134.98     53.28 o 
  20   4   3     1142.56     1025.95     39.23 o 
  22   4   3      553.19      551.59     32.37 o 
  24   4   3      125.79      120.64     23.63 o 
  26   4   3      818.70      712.78     43.04 o 
  28   4   3       24.66       17.99     21.34 o 
 -31   5   3        2.34        8.25     21.29 o 
 -29   5   3      459.61      513.41     34.82 o 
 -27   5   3       62.90       74.58     23.01 o 
 -25   5   3     1359.19     1356.66     45.73 o 
 -23   5   3        1.41       18.56     15.02 o 
 -21   5   3      184.46      168.59     14.67 o 
 -19   5   3      499.61      425.87     24.20 o 
 -17   5   3      460.09      375.27     16.16 o 
 -15   5   3      583.43      665.54     18.97 o 
 -13   5   3     2716.90     2823.90     39.99 o 
 -11   5   3       20.97       12.73      7.11 o 
  -9   5   3     3093.07     3539.79     44.92 o 
  -7   5   3     1954.90     2103.04     28.09 o 
  -5   5   3     2061.51     2392.15     29.78 o 
  -3   5   3      602.74      688.43     12.54 o 
  -1   5   3    17250.28    17255.93    164.65 o 
   1   5   3     6457.30     6985.44     72.64 o 
   3   5   3     5507.31     6392.87     68.61 o 
   5   5   3     9085.28     8935.72     92.68 o 
   7   5   3      180.13      133.45     12.00 o 
   9   5   3     1023.73     1099.15     21.85 o 
  11   5   3     1442.01     1456.49     29.21 o 
  13   5   3     1465.13     1388.53     55.41 o 
  15   5   3     3802.52     3592.37     87.99 o 
  17   5   3      103.19      122.56     19.05 o 
  19   5   3      199.92      170.22     21.76 o 
  21   5   3     1664.63     1540.49     49.26 o 
  23   5   3       72.28       67.91     20.55 o 
  25   5   3        3.43      -11.77     19.01 o 
  27   5   3        3.32        0.78     19.65 o 
 -30   6   3     1677.12     1763.53     58.99 o 
 -28   6   3     2271.22     2499.54     66.77 o 
 -26   6   3     1083.40     1112.88     43.22 o 
 -24   6   3      439.68      485.25     29.54 o 
 -22   6   3      128.07      111.91     16.24 o 
 -18   6   3     1541.63     1554.52     31.77 o 
 -16   6   3        0.95        0.61      8.06 o 
 -14   6   3      418.06      361.21     16.39 o 
 -12   6   3      332.86      370.31     13.71 o 
 -10   6   3      225.14      297.78     11.97 o 
  -8   6   3    36745.86    36967.12    345.05 o 
  -6   6   3        4.94       -1.78      5.92 o 
  -4   6   3    41697.96    41882.53    464.54 o 
  -2   6   3     2780.70     3210.17     43.75 o 
   0   6   3    29804.88    30604.38    346.72 o 
   2   6   3     3173.03     3316.21     40.94 o 
   4   6   3     1386.74     1487.12     24.91 o 
   6   6   3     2399.37     2603.24     36.76 o 
   8   6   3     1339.44     1615.77     40.16 o 
  10   6   3      143.58      192.18     11.70 o 
  12   6   3    21135.60    21445.97    211.44 o 
  14   6   3     5105.12     5167.19     87.40 o 
  16   6   3       86.38       53.09     15.89 o 
  18   6   3     2067.49     1971.93     56.93 o 
  20   6   3     1162.25     1069.79     56.59 o 
  22   6   3        0.04      -12.17     17.12 o 
  24   6   3        9.71        7.86     24.85 o 
  26   6   3        2.08      -19.18     23.68 o 
 -29   7   3     1390.27     1496.97    121.01 o 
 -27   7   3       21.19       12.03     18.73 o 
 -25   7   3      834.05      834.76     52.56 o 
 -23   7   3     2445.89     2456.86     65.83 o 
 -21   7   3     2542.50     2447.88     44.21 o 
 -19   7   3     4337.14     3808.78     56.24 o 
 -17   7   3      241.57      175.55     13.39 o 
 -15   7   3      224.72      264.62     13.92 o 
 -13   7   3     1453.03     1491.89     27.80 o 
 -11   7   3     1150.50     1200.02     23.36 o 
  -9   7   3      420.28      465.40     13.52 o 
  -7   7   3       23.90        7.48      4.50 o 
  -5   7   3      107.42       70.59      9.11 o 
  -3   7   3     3484.76     3228.11     50.16 o 
  -1   7   3      913.76      892.93     23.50 o 
   1   7   3     2320.34     2548.76     34.72 o 
   3   7   3       14.49       27.58      7.83 o 
   5   7   3       42.82       32.00      8.02 o 
   7   7   3     1919.71     1960.19     31.89 o 
   9   7   3      417.42      314.86     13.97 o 
  11   7   3       22.84       16.90      8.89 o 
  13   7   3     1888.87     1830.22     34.66 o 
  15   7   3      141.59      187.69     16.03 o 
  17   7   3      490.77      476.43     28.15 o 
  19   7   3       12.05       30.15     17.93 o 
  21   7   3       70.40       59.35     19.23 o 
  23   7   3       20.32        2.20     18.42 o 
  25   7   3        9.27      -17.95     17.95 o 
  27   7   3       82.22       90.71     25.43 o 
 -28   8   3     1005.34      939.73     66.95 o 
 -26   8   3       28.43       27.31     22.59 o 
 -24   8   3        9.88        7.52     21.48 o 
 -22   8   3       26.89       -8.60     12.89 o 
 -20   8   3      592.27      584.07     23.51 o 
 -18   8   3        0.49        4.62     10.51 o 
 -16   8   3       47.21       61.54     10.83 o 
 -14   8   3      642.06      659.28     19.59 o 
 -12   8   3     2396.49     2400.42     37.06 o 
 -10   8   3       69.36       63.85     10.43 o 
  -8   8   3      620.82      756.43     17.09 o 
  -6   8   3      497.68      505.24     19.23 o 
  -4   8   3      189.64      193.12     14.54 o 
   0   8   3     2054.77     2359.94     33.86 o 
   2   8   3     2050.26     2167.87     32.77 o 
   4   8   3     5430.69     5544.34     65.16 o 
   6   8   3       93.78       95.55      9.78 o 
   8   8   3     1192.03     1192.76     25.33 o 
  10   8   3     1602.30     1478.92     29.47 o 
  12   8   3    10244.89     9863.58    109.78 o 
  14   8   3     3694.60     3662.06     53.35 o 
  16   8   3      219.97      242.74     22.79 o 
  18   8   3       36.88       18.47     16.99 o 
  20   8   3        0.37       22.42     17.62 o 
  22   8   3      760.83      697.01     37.10 o 
  24   8   3       56.22       77.39     22.46 o 
  26   8   3      238.11      244.90     33.58 o 
 -29   9   3      551.17      666.51     61.68 o 
 -27   9   3       19.69        8.84     49.44 o 
 -25   9   3      551.72      501.46    115.76 o 
 -23   9   3        8.98       22.99     21.04 o 
 -21   9   3      182.52      223.93     20.37 o 
 -17   9   3      169.52      145.67     13.89 o 
 -15   9   3     2848.66     2811.74     44.35 o 
 -13   9   3     1127.20     1001.19     23.69 o 
 -11   9   3       13.80        9.24      8.06 o 
  -9   9   3      218.35      277.49     11.91 o 
  -7   9   3        3.82       13.95      5.50 o 
  -5   9   3        3.77       17.25      8.36 o 
  -3   9   3     1444.70     1545.05     23.95 o 
  -1   9   3      847.18      924.32     19.60 o 
   1   9   3     2062.67     2033.33     31.94 o 
   3   9   3     4516.56     4491.53     56.42 o 
   5   9   3    13640.88    14212.25    145.62 o 
   7   9   3       31.64       16.83      8.66 o 
   9   9   3      818.65      791.06     22.61 o 
  11   9   3     1498.43     1429.37     36.94 o 
  13   9   3     6905.35     6904.26     84.99 o 
  15   9   3        3.76      -11.93     11.93 o 
  17   9   3       21.76       33.52     16.99 o 
  19   9   3      106.47       74.59     21.83 o 
  21   9   3      294.50      278.66     27.49 o 
  23   9   3       34.02       63.02     21.81 o 
  25   9   3        9.67       14.28     21.22 o 
 -28  10   3     1333.81     1395.30     82.65 o 
 -26  10   3       90.18       90.09     34.90 o 
 -24  10   3     1448.23     1341.40     72.80 o 
 -22  10   3      460.10      562.99     47.14 o 
 -20  10   3      132.15      152.63     21.31 o 
 -18  10   3     1010.41     1079.76     33.21 o 
 -16  10   3      122.28      114.52     15.44 o 
 -14  10   3     1222.64     1329.53     38.67 o 
 -12  10   3      675.35      656.54     23.67 o 
 -10  10   3     3559.73     3684.42     49.70 o 
  -8  10   3       21.57       21.66      9.17 o 
  -6  10   3        6.68       -5.34      5.34 o 
  -4  10   3     1724.35     1720.32     27.75 o 
  -2  10   3      644.84      746.91     18.12 o 
   0  10   3        0.06        4.15      7.09 o 
   2  10   3      942.53      995.20     22.55 o 
   4  10   3     2324.93     2065.59     37.89 o 
   6  10   3        9.58        0.09      9.02 o 
   8  10   3     6261.43     6113.99     75.56 o 
  10  10   3      404.71      415.30     18.27 o 
  12  10   3      171.56      170.64     14.55 o 
  14  10   3        1.37       -3.79     10.73 o 
  16  10   3      193.64      178.75     21.62 o 
  18  10   3      402.31      381.77     28.19 o 
  20  10   3       89.86       65.35     20.16 o 
  22  10   3     1142.79     1284.13     49.00 o 
  24  10   3      242.88      298.13     31.24 o 
 -27  11   3     1157.90     1230.87    101.22 o 
 -25  11   3      766.28      747.19     61.68 o 
 -23  11   3       55.05       92.76     33.54 o 
 -21  11   3       17.74       -7.74     16.40 o 
 -19  11   3        1.96        7.25     16.63 o 
 -17  11   3     4003.29     3854.33     66.55 o 
 -15  11   3     2104.57     2072.48     44.82 o 
 -13  11   3     2767.55     2992.07     53.76 o 
 -11  11   3     2269.85     2223.56     44.08 o 
  -9  11   3      359.15      408.88     19.89 o 
  -7  11   3     2008.83     2002.58     44.64 o 
  -5  11   3      623.64      664.42     22.47 o 
  -3  11   3     1746.08     1713.84     29.41 o 
  -1  11   3     1824.20     1825.12     37.37 o 
   1  11   3     2769.55     2816.97     42.30 o 
   3  11   3        1.68        8.29      8.43 o 
   5  11   3       12.99       10.56      8.98 o 
   7  11   3     1836.02     1716.33     42.92 o 
   9  11   3     1275.60     1224.30     32.00 o 
  11  11   3     3605.71     3578.18     54.53 o 
  13  11   3      212.83      225.00     16.76 o 
  15  11   3     1120.85     1106.57     34.07 o 
  17  11   3      188.05      195.11     23.41 o 
  19  11   3      391.86      435.13     31.02 o 
  21  11   3      481.10      495.17     42.15 o 
  23  11   3      569.69      600.68     46.95 o 
 -26  12   3       64.39      100.44     39.02 o 
 -24  12   3      336.01      340.64     47.69 o 
 -22  12   3      126.53      147.24     28.40 o 
 -20  12   3      111.23       87.72     25.02 o 
 -18  12   3      103.60       54.67     25.02 o 
 -16  12   3      968.34      957.66     38.57 o 
 -14  12   3      499.10      513.11     24.71 o 
 -12  12   3      680.99      600.62     26.15 o 
 -10  12   3      321.02      321.52     19.53 o 
  -8  12   3        0.71       10.17     11.47 o 
  -6  12   3      532.73      498.18     21.17 o 
  -4  12   3     1745.31     1683.31     36.80 o 
  -2  12   3     1453.71     1244.20     31.36 o 
   0  12   3      204.49      198.52     13.22 o 
   2  12   3     1520.42     1516.71     30.82 o 
   4  12   3      460.03      520.13     19.54 o 
   6  12   3     1637.52     1681.33     34.19 o 
   8  12   3      133.76      130.58     14.23 o 
  10  12   3      477.10      464.65     21.03 o 
  12  12   3      341.44      339.63     21.21 o 
  14  12   3      170.68      191.91     16.85 o 
  16  12   3        6.85       -3.68     15.97 o 
  18  12   3      353.16      317.47     27.84 o 
  20  12   3      459.57      505.45     33.77 o 
  22  12   3      695.75      617.93     38.22 o 
 -25  13   3      286.86      379.75     71.55 o 
 -23  13   3      784.00      999.66     76.20 o 
 -21  13   3        0.08       -6.88     20.66 o 
 -19  13   3        2.47      -17.53     17.96 o 
 -17  13   3      867.98      843.45     37.60 o 
 -15  13   3       61.67       25.49     18.18 o 
 -13  13   3        0.48       -1.74     17.97 o 
 -11  13   3      661.80      561.54     31.74 o 
  -9  13   3     1612.97     1523.32     44.64 o 
  -7  13   3      254.37      225.20     17.45 o 
  -5  13   3      784.61      777.80     26.89 o 
  -3  13   3      339.88      317.17     22.76 o 
  -1  13   3      467.90      476.42     25.07 o 
   1  13   3     1422.48     1528.58     36.61 o 
   3  13   3      623.98      593.15     30.26 o 
   5  13   3     1287.71     1277.53     30.47 o 
   7  13   3      984.79     1058.01     36.32 o 
   9  13   3     1379.39     1417.50     33.66 o 
  11  13   3     3210.21     3250.98     59.35 o 
  13  13   3      253.51      309.39     19.58 o 
  15  13   3      374.51      384.32     24.34 o 
  17  13   3      149.55      184.64     23.53 o 
  19  13   3      300.69      318.73     35.10 o 
  21  13   3      888.52     1055.21     55.99 o 
 -24  14   3       62.77       50.51     62.82 o 
 -22  14   3      153.29      205.63     41.39 o 
 -20  14   3      132.35      123.14     24.14 o 
 -18  14   3       16.61       24.02     18.90 o 
 -16  14   3      589.79      567.73     33.58 o 
 -14  14   3      100.00      144.96     21.82 o 
 -12  14   3        1.37       22.15     17.65 o 
 -10  14   3     2010.14     1810.98     50.72 o 
  -8  14   3     3369.27     3176.22     68.03 o 
  -6  14   3     7695.34     7479.08    118.20 o 
  -4  14   3     3050.50     2963.70     62.89 o 
  -2  14   3     1646.19     1695.33     39.94 o 
   0  14   3      754.71      727.75     27.20 o 
   2  14   3       20.31       30.03     13.74 o 
   4  14   3       10.44        7.10     13.32 o 
   6  14   3       29.69       20.96     15.01 o 
   8  14   3     2528.00     2362.04     44.53 o 
  10  14   3       19.59       42.10     13.95 o 
  12  14   3       36.00       26.82     13.39 o 
  14  14   3      569.06      598.59     26.62 o 
  16  14   3      953.87     1064.40     60.63 o 
  18  14   3      812.78      781.31     75.25 o 
  20  14   3     1115.87     1303.24     94.93 o 
 -21  15   3      683.39      747.51     53.34 o 
 -19  15   3      332.38      239.60     28.11 o 
 -17  15   3     1524.16     1595.18     53.86 o 
 -15  15   3      207.00      217.66     48.39 o 
 -13  15   3      306.77      241.00     25.72 o 
 -11  15   3     1102.89      997.96     42.22 o 
  -9  15   3        0.27       -3.11     16.48 o 
  -7  15   3      418.02      401.07     28.16 o 
  -5  15   3     2967.38     2890.29     65.21 o 
  -3  15   3      226.74      227.41     25.86 o 
  -1  15   3     1442.98     1326.04     36.63 o 
   1  15   3      638.57      559.42     27.56 o 
   3  15   3      165.59      162.86     23.03 o 
   5  15   3     1010.48     1000.80     33.30 o 
   7  15   3      310.49      291.36     22.06 o 
   9  15   3     1065.24     1026.68     34.85 o 
  11  15   3      407.34      412.01     28.28 o 
  13  15   3     2057.02     2170.03     51.27 o 
  15  15   3       19.91       36.25     18.41 o 
  17  15   3      102.92      129.18     28.76 o 
  19  15   3      951.13     1000.43     54.16 o 
 -20  16   3      204.04      285.20     30.95 o 
 -18  16   3       35.30       70.26     23.26 o 
 -16  16   3      131.24      142.46     24.98 o 
 -14  16   3       18.27       28.17     20.45 o 
 -12  16   3      136.29      122.04     22.78 o 
 -10  16   3        3.75       34.28     18.68 o 
  -8  16   3      755.97      776.75     36.42 o 
  -6  16   3      278.02      302.71     26.58 o 
  -4  16   3        0.67        0.99     17.20 o 
  -2  16   3      592.59      568.19     50.54 o 
   0  16   3      164.19      184.84     23.16 o 
   2  16   3      427.16      408.04     28.49 o 
   4  16   3      230.20      174.13     19.36 o 
   6  16   3      176.88      204.49     20.42 o 
   8  16   3      399.77      383.00     27.67 o 
  10  16   3      619.47      622.18     33.55 o 
  12  16   3      166.26      213.31     25.06 o 
  14  16   3      855.03      872.00     46.90 o 
  16  16   3      671.19      903.69     73.88 o 
 -19  17   3      435.00      359.98     34.11 o 
 -17  17   3      400.77      388.65     33.08 o 
 -15  17   3      398.01      387.18     32.55 o 
 -13  17   3      982.97     1022.27     44.18 o 
 -11  17   3      193.97      228.05     31.24 o 
  -9  17   3       11.11       45.38     19.59 o 
  -7  17   3       28.52       49.79     19.21 o 
  -5  17   3       11.23        6.68     17.71 o 
  -3  17   3      117.80      104.74     21.13 o 
  -1  17   3     2076.08     2130.31     71.87 o 
   1  17   3     1260.26     1278.83     47.96 o 
   3  17   3      330.99      355.01     33.33 o 
   5  17   3      794.56      815.59     44.97 o 
   7  17   3       33.05       53.09     19.12 o 
   9  17   3       91.19      107.87     26.77 o 
  11  17   3      238.21      231.04     26.46 o 
  13  17   3      103.85      130.35     24.20 o 
  15  17   3       55.78      -15.44     29.13 o 
 -16  18   3      142.26      125.29     34.42 o 
 -14  18   3       70.18       92.70     24.50 o 
 -12  18   3       37.85       38.87     21.18 o 
 -10  18   3      100.38       99.88     29.05 o 
  -8  18   3      101.39      122.62     23.36 o 
  -6  18   3       42.21        8.49     19.16 o 
  -4  18   3      394.91      322.13     33.74 o 
  -2  18   3      558.71      509.31     52.71 o 
   0  18   3      313.13      352.79     56.83 o 
   2  18   3        4.19       34.12     22.82 o 
   4  18   3      347.04      360.85     35.49 o 
   6  18   3      213.97      198.39     30.84 o 
   8  18   3     1917.13     1988.44     68.93 o 
  10  18   3       52.37       26.99     27.09 o 
  12  18   3       73.66       44.12     30.73 o 
 -13  19   3       40.18       55.34     27.92 o 
 -11  19   3        2.10       51.22     25.67 o 
  -9  19   3      324.74      272.22     35.12 o 
  -7  19   3       18.57       22.62     22.94 o 
  -5  19   3       94.11      121.30     28.74 o 
  -3  19   3      578.17      588.31     42.36 o 
  -1  19   3      124.41       82.60     26.76 o 
   1  19   3      366.25      337.77     35.99 o 
   3  19   3      228.88      217.43     31.94 o 
   5  19   3       91.21       73.44     27.92 o 
   7  19   3      620.91      604.66     44.06 o 
   9  19   3       76.35      110.56     33.45 o 
  -8  20   3      409.16      403.79     40.48 o 
  -6  20   3      352.34      362.76     43.10 o 
  -4  20   3      318.71      282.42     36.50 o 
  -2  20   3       67.78      120.84     29.27 o 
   0  20   3       35.36       40.40     26.04 o 
   2  20   3      566.74      592.51     51.75 o 
   4  20   3      626.95      621.49     44.99 o 
   6  20   3       72.64      105.96     29.07 o 
 -32   0   4      400.77      400.54     48.69 o 
 -30   0   4      285.73      174.66     36.44 o 
 -28   0   4      411.34      462.19     44.33 o 
 -26   0   4     8057.81     7850.99    339.13 o 
 -24   0   4     1592.38     1556.33     64.54 o 
 -22   0   4      828.39      744.02     33.08 o 
 -20   0   4      955.40      894.37     37.23 o 
 -18   0   4     9611.83     9964.12    155.31 o 
 -16   0   4      128.27      143.81     16.09 o 
 -14   0   4    20129.95    21034.87    289.78 o 
 -12   0   4    11276.12    11321.22    163.71 o 
 -10   0   4     2118.96     2178.83     42.94 o 
  -8   0   4    17920.57    17814.65    241.27 o 
  -4   0   4    12300.29    11818.96    162.99 o 
  -2   0   4    10104.86     9850.75    137.76 o 
   0   0   4        6.72       -4.40      6.80 o 
   2   0   4     6803.22     7555.60    124.67 o 
   4   0   4    33000.73    34014.82    446.58 o 
   6   0   4    11769.33    12312.81    172.46 o 
   8   0   4     1828.05     1783.94     28.64 o 
  10   0   4    11568.82    11874.47    464.78 o 
  12   0   4      593.50      554.59     33.31 o 
  14   0   4     1875.10     1808.56     78.53 o 
  16   0   4     1015.28     1001.94     99.47 o 
  18   0   4     2426.86     2248.17     78.92 o 
  20   0   4      642.80      539.09     43.96 o 
  22   0   4      446.73      411.42     42.22 o 
  24   0   4      225.35      225.81     37.42 o 
  26   0   4      220.53      200.85     39.07 o 
  28   0   4     1873.72     1916.54     90.48 o 
 -31   1   4      502.73      600.78     37.35 o 
 -29   1   4       13.60       21.71     18.83 o 
 -27   1   4       70.05       76.28     19.51 o 
 -25   1   4       14.41       30.56     16.55 o 
 -23   1   4      310.82      275.39     22.48 o 
 -21   1   4      765.40      725.69     22.80 o 
 -19   1   4     3915.27     3642.08     52.23 o 
 -17   1   4      766.29      765.56     20.93 o 
 -15   1   4     1542.93     1638.08     29.14 o 
 -13   1   4     2550.93     2561.34     37.23 o 
 -11   1   4       50.04       50.10      6.64 o 
  -9   1   4     1130.75     1189.70     27.23 o 
  -7   1   4     1103.37     1122.06     22.55 o 
  -5   1   4      640.55      764.98     14.04 o 
  -3   1   4      431.13      475.98     10.91 o 
  -1   1   4     1245.72     1116.10     17.84 o 
   1   1   4     5744.24     5560.73     59.33 o 
   5   1   4    24622.33    26492.93    248.83 o 
   7   1   4      321.61      303.92     12.27 o 
   9   1   4     3017.08     2747.35     41.97 o 
  11   1   4     2038.75     2189.95     45.37 o 
  13   1   4      950.15      910.22     30.24 o 
  15   1   4      609.46      505.61     25.79 o 
  17   1   4     1659.63     1635.21     45.33 o 
  19   1   4       12.13       21.38     16.41 o 
  21   1   4      308.54      272.06     25.72 o 
  23   1   4       68.93       35.69     19.36 o 
  25   1   4      161.11      141.37     24.81 o 
  27   1   4      127.49      125.85     27.04 o 
 -32   2   4      569.60      594.75     38.94 o 
 -30   2   4        0.33       -0.95     18.59 o 
 -28   2   4      547.15      607.44     34.80 o 
 -26   2   4     1620.71     1658.70     52.22 o 
 -24   2   4        9.22       16.20     15.41 o 
 -22   2   4      185.48      182.35     14.87 o 
 -20   2   4      626.14      610.11     20.71 o 
 -18   2   4     2490.37     2432.96     39.65 o 
 -16   2   4     1338.76     1391.60     27.16 o 
 -14   2   4     3101.11     3197.08     51.24 o 
 -12   2   4     2868.16     3285.73     46.65 o 
 -10   2   4      722.89      707.33     15.68 o 
  -8   2   4     2257.01     2311.86     30.48 o 
  -6   2   4       13.12       18.90      4.73 o 
  -4   2   4     6567.88     7045.64     65.79 o 
   0   2   4      389.11      364.04     11.27 o 
   2   2   4     1267.56     1472.06     30.68 o 
   4   2   4     1282.93     1316.68     39.98 o 
   6   2   4    25428.77    26719.41    287.89 o 
   8   2   4    21213.16    22857.26    218.31 o 
  10   2   4     1538.79     1571.38     24.40 o 
  12   2   4       14.48       -2.74      9.92 o 
  14   2   4        3.55        4.74     11.59 o 
  16   2   4      924.07      867.53     46.85 o 
  18   2   4      205.77      257.92     23.11 o 
  20   2   4       23.35       37.40     17.71 o 
  22   2   4     1295.20     1312.41     46.75 o 
  24   2   4     1386.07     1334.75     49.74 o 
  26   2   4      669.16      624.32     41.64 o 
  28   2   4       10.75       -8.40     22.33 o 
 -31   3   4      366.17      388.51     35.26 o 
 -29   3   4      796.28      771.49     54.07 o 
 -27   3   4      254.59      248.85     25.20 o 
 -25   3   4        0.79      -14.43     14.43 o 
 -23   3   4     1664.56     1505.10     38.22 o 
 -21   3   4     1686.93     1495.76     32.42 o 
 -19   3   4     3134.84     2830.75     44.61 o 
 -17   3   4        0.65       -6.21      7.66 o 
 -15   3   4     1693.31     1561.37     41.31 o 
 -13   3   4      926.74      903.58     30.09 o 
 -11   3   4    15256.48    16115.01    158.27 o 
  -9   3   4    29175.02    30120.79    281.78 o 
  -7   3   4    15367.96    16489.78    145.51 o 
  -3   3   4      307.90      323.78      7.81 o 
  -1   3   4    34731.45    35542.18    335.67 o 
   1   3   4    36681.65    37624.97    347.21 o 
   3   3   4    13682.12    15111.48    146.77 o 
   5   3   4    15764.77    16179.48    157.47 o 
   7   3   4      118.10      127.54     12.16 o 
   9   3   4     1316.08     1347.47     23.14 o 
  11   3   4      547.50      612.77     14.86 o 
  13   3   4      701.53      634.36     39.29 o 
  15   3   4     2175.61     1903.10     56.99 o 
  17   3   4     1354.40     1242.30     40.26 o 
  19   3   4      134.45      124.72     20.89 o 
  21   3   4      576.74      506.48     31.41 o 
  23   3   4        2.72       15.29     18.69 o 
  25   3   4        4.96       -3.14     19.81 o 
  27   3   4      210.87      220.98     29.82 o 
 -30   4   4      113.53      116.62     24.36 o 
 -28   4   4       31.79       13.05     17.21 o 
 -26   4   4     1078.92     1076.89     41.31 o 
 -24   4   4      196.78      255.64     28.71 o 
 -22   4   4      604.22      530.70     21.23 o 
 -20   4   4     1240.58     1450.04     31.38 o 
 -18   4   4      321.74      332.25     15.61 o 
 -16   4   4        0.72        1.38      7.56 o 
 -14   4   4       76.90       44.13      8.16 o 
 -12   4   4     6848.02     6953.54     77.21 o 
 -10   4   4    22284.11    23225.19    221.75 o 
  -6   4   4      220.83      216.06      7.32 o 
  -4   4   4    16961.30    17341.43    190.59 o 
  -2   4   4    10373.91    11601.27    111.63 o 
   0   4   4     6555.83     7070.50     79.82 o 
   2   4   4     1395.08     1496.92     23.24 o 
   4   4   4     2263.60     2384.14     32.73 o 
   6   4   4     2119.00     2099.71     30.90 o 
   8   4   4     1819.42     1786.07     28.79 o 
  10   4   4    19253.46    19256.17    291.53 o 
  12   4   4     1139.96     1056.52     22.73 o 
  14   4   4     5229.53     5041.46     97.23 o 
  16   4   4     2100.12     1851.11     47.80 o 
  18   4   4      306.13      308.76     25.09 o 
  20   4   4      233.50      190.28     23.58 o 
  22   4   4      319.30      252.98     26.54 o 
  24   4   4      541.85      463.44     39.63 o 
  26   4   4      597.38      588.20     38.87 o 
 -31   5   4      393.67      452.65     48.53 o 
 -29   5   4       69.53       67.02     20.94 o 
 -27   5   4       90.92       82.63     20.33 o 
 -25   5   4      202.47      123.54     30.50 o 
 -23   5   4      102.36      147.56     17.29 o 
 -21   5   4      297.85      295.62     17.32 o 
 -19   5   4        7.84        9.07      9.58 o 
 -17   5   4      397.67      408.99     16.68 o 
 -15   5   4       39.04       29.34      8.29 o 
 -13   5   4      735.14      769.80     18.95 o 
 -11   5   4     1928.85     1938.33     29.90 o 
  -9   5   4    25795.69    27848.19    262.81 o 
  -7   5   4    10493.06    10914.14    139.06 o 
  -3   5   4     3780.05     4299.01     54.14 o 
  -1   5   4     2672.58     3013.11     39.16 o 
   1   5   4     4051.08     4653.13     52.95 o 
   3   5   4      469.44      558.38     26.43 o 
   5   5   4     7761.19     7806.78     84.23 o 
   7   5   4     1399.69     1251.39     23.82 o 
   9   5   4      376.95      361.13     13.59 o 
  11   5   4     1246.76     1153.44     24.05 o 
  13   5   4      445.87      451.14     18.66 o 
  15   5   4        4.28       12.02     14.32 o 
  17   5   4     2025.58     1879.35     50.56 o 
  19   5   4      875.48      804.87     36.23 o 
  21   5   4        7.05      -15.19     15.19 o 
  23   5   4      148.34      142.09     23.85 o 
  25   5   4      797.55      798.46     42.02 o 
  27   5   4       23.22       -3.34     20.98 o 
 -30   6   4      498.92      609.90    148.92 o 
 -28   6   4       38.74       27.43     18.45 o 
 -26   6   4       53.31       57.81     19.01 o 
 -24   6   4       64.83       90.58     18.85 o 
 -22   6   4      476.74      434.36     20.53 o 
 -20   6   4      646.85      706.83     23.46 o 
 -18   6   4      319.36      336.77     22.19 o 
 -16   6   4     2758.31     2923.53     44.21 o 
 -14   6   4      221.17      232.55     12.45 o 
 -12   6   4     1364.99     1540.66     26.96 o 
 -10   6   4      811.41      840.78     17.98 o 
  -8   6   4        0.76        0.82      4.36 o 
  -6   6   4     8313.66     8667.07    141.65 o 
  -4   6   4     2320.33     2658.26     34.82 o 
  -2   6   4       23.93       39.17      3.60 o 
   0   6   4     3135.52     3432.96     41.96 o 
   4   6   4       34.72       17.94      7.68 o 
   6   6   4      340.03      317.15     15.70 o 
   8   6   4      950.11      857.63     32.71 o 
  10   6   4      116.01      127.17     11.07 o 
  12   6   4     2382.75     2444.45     38.64 o 
  14   6   4       44.09       53.75     12.36 o 
  16   6   4      732.76      660.38     31.23 o 
  18   6   4     1153.91     1194.26     47.69 o 
  20   6   4       21.30       37.32     18.31 o 
  22   6   4     1564.49     1483.94     50.42 o 
  24   6   4        9.66       -2.36     19.89 o 
  26   6   4       41.71        4.40     21.20 o 
 -29   7   4      104.37       83.51     33.25 o 
 -27   7   4      120.36       97.07     73.88 o 
 -25   7   4      298.79      330.52     26.74 o 
 -23   7   4       25.40       31.93     14.24 o 
 -21   7   4      689.40      566.14     22.57 o 
 -19   7   4     7367.12     6471.79     81.62 o 
 -17   7   4     1347.82     1272.33     28.47 o 
 -15   7   4      956.57     1031.05     24.24 o 
 -13   7   4      124.46      165.80     10.81 o 
 -11   7   4      849.36      958.11     19.92 o 
  -9   7   4      982.53     1001.90     18.84 o 
  -7   7   4      252.57      290.26     13.90 o 
  -5   7   4     6465.79     6387.29     78.27 o 
  -3   7   4     1293.74     1459.04     27.35 o 
  -1   7   4     1845.39     2015.57     29.04 o 
   1   7   4      248.96      236.41     10.94 o 
   3   7   4     3423.71     3786.90     48.09 o 
   5   7   4      100.16       80.95      9.24 o 
   7   7   4        0.20       11.20      7.85 o 
   9   7   4     2668.53     2817.02     42.44 o 
  11   7   4      202.21      198.60     13.51 o 
  13   7   4     1137.19     1303.40     34.25 o 
  15   7   4      466.15      385.49     39.80 o 
  17   7   4     3241.27     3057.51     67.27 o 
  19   7   4     1110.15     1047.70     40.80 o 
  21   7   4      273.91      276.36     33.75 o 
  23   7   4     1036.54     1029.63     49.88 o 
  25   7   4      175.63      189.99     28.98 o 
 -30   8   4      561.23      555.46     57.96 o 
 -28   8   4      667.00      694.92     59.54 o 
 -26   8   4      703.56      763.49     57.96 o 
 -24   8   4      119.35      149.69     25.97 o 
 -22   8   4      310.16      320.46     22.04 o 
 -20   8   4      143.71      107.47     16.74 o 
 -18   8   4      548.57      515.60     27.17 o 
 -16   8   4     1532.27     1529.69     30.98 o 
 -14   8   4      163.57      150.66     11.71 o 
 -12   8   4     7258.69     7183.40     81.54 o 
 -10   8   4     2824.99     2948.90     40.13 o 
  -8   8   4    10474.53    10840.10    129.32 o 
  -6   8   4      918.53     1004.39     22.95 o 
  -4   8   4        3.28        6.66      6.90 o 
  -2   8   4     1142.02      998.13     23.30 o 
   0   8   4     4193.91     4068.21     61.77 o 
   2   8   4     2670.63     2995.14     41.22 o 
   4   8   4     1557.59     1747.43     29.91 o 
   6   8   4     1593.47     1536.52     29.00 o 
   8   8   4      414.37      375.87     16.29 o 
  10   8   4    18803.64    18385.88    186.69 o 
  12   8   4     7168.02     6924.35     84.01 o 
  14   8   4     3723.03     3500.65     59.16 o 
  16   8   4      785.95      758.19     33.88 o 
  18   8   4     1402.80     1445.86     53.06 o 
  20   8   4        3.35      -16.09     16.09 o 
  22   8   4      278.31      312.52     29.85 o 
  24   8   4      296.83      303.94     37.11 o 
 -29   9   4      461.54      497.05    100.05 o 
 -27   9   4       28.42       18.03     32.08 o 
 -25   9   4      137.65       99.53     34.08 o 
 -23   9   4      397.05      370.48     33.93 o 
 -21   9   4      383.17      410.02     27.34 o 
 -19   9   4      348.21      326.93     20.84 o 
 -17   9   4        7.38        2.89     12.04 o 
 -15   9   4     1176.97     1204.67     37.99 o 
 -13   9   4      583.22      563.27     21.60 o 
 -11   9   4       17.77       13.90      9.09 o 
  -9   9   4      296.21      304.08     15.48 o 
  -7   9   4      217.17      221.12     13.20 o 
  -5   9   4     3510.14     3498.56     51.72 o 
  -3   9   4      841.00      951.37     23.33 o 
  -1   9   4     1313.16     1507.50     25.72 o 
   1   9   4     3972.66     4138.95     52.56 o 
   3   9   4      283.47      345.96     15.09 o 
   5   9   4        6.14       28.94      8.99 o 
   7   9   4       43.47       60.02     10.89 o 
   9   9   4       31.82       42.56     11.04 o 
  11   9   4      126.12      125.08     13.16 o 
  13   9   4     2103.22     2084.40     39.14 o 
  15   9   4     1108.72     1111.11     39.71 o 
  17   9   4     1099.81     1087.97     41.18 o 
  19   9   4     1705.65     1799.65     53.94 o 
  21   9   4       64.91       86.32     22.01 o 
  23   9   4      529.02      503.34     67.84 o 
  25   9   4      345.02      351.05     33.64 o 
 -28  10   4     1068.75     1155.94     75.93 o 
 -26  10   4      227.31      229.00     43.14 o 
 -24  10   4       84.38      104.21     52.35 o 
 -22  10   4       78.22       82.50     24.85 o 
 -20  10   4      607.23      496.19     29.59 o 
 -18  10   4       22.71       56.24     17.29 o 
 -16  10   4        0.83       -0.71     11.88 o 
 -14  10   4      350.90      283.20     18.39 o 
 -12  10   4       10.85       19.39     13.77 o 
 -10  10   4     2850.41     2849.81     49.51 o 
  -8  10   4     2084.74     2139.07     58.31 o 
  -6  10   4     7027.81     7229.57    114.73 o 
  -4  10   4      318.99      332.04     15.64 o 
  -2  10   4      538.77      595.31     14.96 o 
   0  10   4      162.46      144.98     10.09 o 
   2  10   4      635.08      650.64     21.07 o 
   4  10   4      740.86      585.31     18.81 o 
   6  10   4     1624.76     1589.50     31.37 o 
   8  10   4      318.36      292.86     16.19 o 
  10  10   4     2450.40     2401.57     42.27 o 
  12  10   4      714.32      664.50     23.06 o 
  14  10   4       63.22       83.27     15.71 o 
  16  10   4      548.43      531.29     44.22 o 
  18  10   4       33.45        9.80     18.30 o 
  20  10   4      846.57      904.39     41.79 o 
  22  10   4      109.68       94.32     27.37 o 
  24  10   4      180.69      185.05     28.51 o 
 -27  11   4      139.79      138.86     41.03 o 
 -25  11   4     2339.83     2561.83    102.22 o 
 -23  11   4        7.19      -13.88     20.05 o 
 -21  11   4      834.58      866.84     38.93 o 
 -19  11   4      245.90      250.42     24.46 o 
 -17  11   4      581.09      578.98     31.44 o 
 -15  11   4     4227.52     3890.26     87.66 o 
 -13  11   4     2838.42     2743.15     60.90 o 
 -11  11   4     1822.31     1835.72     47.77 o 
  -9  11   4     3383.29     3386.79     60.72 o 
  -7  11   4      535.69      457.90     19.28 o 
  -5  11   4       82.07       85.37     11.84 o 
  -3  11   4      641.33      656.04     22.31 o 
  -1  11   4     1120.48     1262.85     37.46 o 
   1  11   4        5.94       20.59      8.15 o 
   3  11   4       37.80       31.41      9.28 o 
   5  11   4     1239.07     1332.81     29.20 o 
   7  11   4      202.55      252.00     16.00 o 
   9  11   4      274.71      259.63     16.76 o 
  11  11   4       39.30       39.58     12.56 o 
  13  11   4       39.09       37.41     12.62 o 
  15  11   4      734.62      738.43     41.24 o 
  17  11   4       84.68       77.11     20.65 o 
  19  11   4      779.43      851.05     40.03 o 
  21  11   4      180.33      191.31     26.50 o 
  23  11   4      107.37       61.06     24.18 o 
 -26  12   4      294.00      428.52     54.59 o 
 -24  12   4      220.45      273.58     45.16 o 
 -22  12   4      906.42      807.07     48.19 o 
 -20  12   4      260.27      225.44     25.87 o 
 -18  12   4       92.26       63.32     19.59 o 
 -16  12   4       87.27       61.80     18.96 o 
 -14  12   4        1.34       -0.42     15.93 o 
 -12  12   4      924.43      856.68     35.13 o 
 -10  12   4     5216.92     5133.44     89.88 o 
  -8  12   4      857.86      768.27     32.41 o 
  -6  12   4     1184.60     1117.35     29.57 o 
  -4  12   4      244.99      219.03     28.24 o 
  -2  12   4     1129.83     1078.38     29.41 o 
   0  12   4        6.75       -3.61     11.03 o 
   2  12   4       10.75       27.75      9.65 o 
   4  12   4     2958.20     2973.97     47.09 o 
   6  12   4     2190.65     2134.54     39.32 o 
   8  12   4      736.11      729.97     26.62 o 
  10  12   4      304.35      293.20     18.61 o 
  12  12   4       61.12       49.62     13.43 o 
  14  12   4     1074.48     1024.10     34.29 o 
  16  12   4      674.19      694.63     35.32 o 
  18  12   4       71.22       52.74     20.46 o 
  20  12   4      224.89      275.36     29.39 o 
  22  12   4      182.10      184.85     28.00 o 
 -25  13   4      924.48     1169.57    166.37 o 
 -23  13   4       90.92       91.36     27.18 o 
 -21  13   4      150.83      179.53     26.19 o 
 -19  13   4      354.79      369.74     29.70 o 
 -17  13   4       56.27       60.17     20.07 o 
 -15  13   4     1458.87     1344.19     51.89 o 
 -13  13   4      993.50      941.68     38.23 o 
 -11  13   4       19.90       19.78     19.48 o 
  -9  13   4      164.67      140.86     20.62 o 
  -7  13   4       16.96       17.58     16.34 o 
  -5  13   4      714.98      703.19     31.55 o 
  -3  13   4     3028.06     3087.69     54.10 o 
  -1  13   4     1041.51     1037.57     30.24 o 
   1  13   4       98.01       91.20     14.85 o 
   3  13   4      660.62      622.54     25.69 o 
   5  13   4     1040.47      996.81     31.79 o 
   7  13   4     5815.21     5886.51     78.36 o 
   9  13   4        8.34        5.29     11.41 o 
  11  13   4       28.37       20.88     13.26 o 
  13  13   4        9.33       -2.99     11.97 o 
  15  13   4      102.17      132.23     21.62 o 
  17  13   4       14.36       26.25     22.50 o 
  19  13   4      200.13      223.03     28.28 o 
  21  13   4       17.13       27.09     22.67 o 
 -24  14   4        5.83      -11.12     29.07 o 
 -22  14   4      490.22      561.55     44.61 o 
 -20  14   4      195.10      180.08     26.23 o 
 -18  14   4      314.33      280.97     28.34 o 
 -16  14   4     2244.97     2113.67     58.49 o 
 -14  14   4      381.67      352.85     28.26 o 
 -12  14   4      381.71      369.17     37.11 o 
 -10  14   4     1540.17     1550.84     47.95 o 
  -8  14   4        0.03        1.61     16.55 o 
  -6  14   4      543.99      554.52     30.62 o 
  -4  14   4      696.87      681.89     33.00 o 
  -2  14   4     2222.31     2134.93     54.36 o 
   0  14   4     1059.48      925.43     30.14 o 
   2  14   4      417.73      363.03     22.68 o 
   4  14   4      847.43      886.43     30.60 o 
   6  14   4      432.77      466.86     28.02 o 
   8  14   4      103.11      101.81     16.94 o 
  10  14   4        9.86       15.01     14.47 o 
  12  14   4      355.76      331.84     20.57 o 
  14  14   4      287.10      317.59     23.43 o 
  16  14   4       47.01       47.51     20.00 o 
  18  14   4       10.75      -12.36     23.45 o 
  20  14   4       69.55       96.19     29.29 o 
 -21  15   4       56.20       13.26     21.33 o 
 -19  15   4      709.44      599.13     36.91 o 
 -17  15   4      467.69      500.23     34.09 o 
 -15  15   4        3.34        8.05     18.37 o 
 -13  15   4        0.65       21.48     18.21 o 
 -11  15   4        8.32      -15.54     16.56 o 
  -9  15   4      503.59      512.46     31.83 o 
  -7  15   4      287.84      273.99     33.75 o 
  -5  15   4      284.75      294.92     26.06 o 
  -3  15   4     2359.45     2211.11     57.12 o 
  -1  15   4      864.59      827.87     52.73 o 
   1  15   4     1476.36     1360.67     45.06 o 
   3  15   4      594.23      492.29     30.47 o 
   5  15   4       25.61       48.52     15.82 o 
   7  15   4     1172.16     1151.90     36.51 o 
   9  15   4       27.11       14.40     15.32 o 
  11  15   4        6.21       21.43     15.97 o 
  13  15   4        3.52       17.85     18.31 o 
  15  15   4       21.77       11.46     27.33 o 
  17  15   4       45.27       49.15     32.95 o 
 -20  16   4        2.12       27.18     23.01 o 
 -18  16   4       82.40       70.39     22.60 o 
 -16  16   4      221.93      223.69     28.58 o 
 -14  16   4      123.09       88.97     22.10 o 
 -12  16   4      376.95      362.11     30.22 o 
 -10  16   4       78.49       96.25     21.46 o 
  -8  16   4        4.37      -16.32     16.32 o 
  -6  16   4      188.38      142.28     32.17 o 
  -4  16   4       53.13       53.29     19.63 o 
  -2  16   4     1622.96     1631.09     50.57 o 
   0  16   4      289.05      309.71     27.43 o 
   2  16   4      497.88      529.59     31.89 o 
   4  16   4        0.00        7.27     17.78 o 
   6  16   4     1254.03     1195.18     43.87 o 
   8  16   4      976.49     1050.18     36.65 o 
  10  16   4     1431.50     1575.27     49.76 o 
  12  16   4      662.39      667.29     35.32 o 
  14  16   4       50.09       51.07     24.38 o 
  16  16   4      493.37      554.17     54.15 o 
 -19  17   4     1311.53     1508.40     56.95 o 
 -17  17   4       58.77       35.46     28.71 o 
 -15  17   4      555.82      562.61     37.31 o 
 -13  17   4        6.81       24.15     20.64 o 
 -11  17   4      104.44      144.04     28.71 o 
  -9  17   4      255.49      220.28     26.51 o 
  -7  17   4       25.87        4.29     19.65 o 
  -5  17   4        5.28       -5.59     17.50 o 
  -3  17   4       32.60       27.83     19.27 o 
  -1  17   4      253.31      284.77     27.09 o 
   1  17   4      849.28      861.07     39.82 o 
   3  17   4       10.17       -1.94     18.57 o 
   5  17   4       52.37       44.09     23.91 o 
   7  17   4      292.96      288.71     33.34 o 
   9  17   4     1536.64     1584.58     60.36 o 
  11  17   4      602.37      667.70     42.60 o 
  13  17   4        1.57       49.07     31.58 o 
 -16  18   4      495.40      476.23     37.65 o 
 -14  18   4       36.80       29.20     22.17 o 
 -12  18   4     1151.71     1236.34     59.17 o 
 -10  18   4       93.70       98.43     24.33 o 
  -8  18   4      135.49      119.86     24.51 o 
  -6  18   4     1042.32     1066.87     65.49 o 
  -4  18   4      123.36      122.71     24.40 o 
  -2  18   4     1558.43     1606.24     53.59 o 
   0  18   4      601.71      579.79     41.09 o 
   2  18   4        4.64       -6.73     21.47 o 
   4  18   4      674.52      583.09     42.07 o 
   6  18   4       83.29       40.55     33.69 o 
   8  18   4        0.74       -0.63     25.90 o 
  10  18   4      595.88      559.81     48.59 o 
  12  18   4       55.37       74.39     26.37 o 
 -13  19   4      141.42      156.50     28.49 o 
 -11  19   4        0.17       -4.71     20.44 o 
  -9  19   4      282.55      289.16     31.36 o 
  -7  19   4       50.75       43.03     24.93 o 
  -5  19   4       86.62       56.17     26.42 o 
  -3  19   4       66.64      105.85     28.65 o 
  -1  19   4      101.13       96.46     28.69 o 
   1  19   4       13.33        6.02     22.10 o 
   3  19   4        3.88       -7.05     23.43 o 
   5  19   4      341.25      353.17     42.66 o 
   7  19   4        3.32      -13.35     23.18 o 
   9  19   4        0.04       30.72     35.54 o 
  -8  20   4      198.09      278.98     38.00 o 
  -6  20   4      743.55      734.01     51.03 o 
  -4  20   4      662.93      658.96     61.08 o 
  -2  20   4     1036.10     1047.57     97.47 o 
   0  20   4       15.23      -12.22     24.14 o 
   2  20   4     1078.28     1077.23     57.02 o 
   4  20   4      568.28      626.45     46.48 o 
 -31   1   5      171.54      190.37     26.67 o 
 -29   1   5       46.34       61.47     19.90 o 
 -27   1   5      664.41      637.28     34.93 o 
 -25   1   5      458.81      462.76     39.63 o 
 -23   1   5      778.23      754.12     28.10 o 
 -21   1   5      123.14      106.76     12.99 o 
 -19   1   5      377.93      391.35     17.58 o 
 -17   1   5     1579.85     1627.63     30.86 o 
 -15   1   5    18374.31    18559.16    184.74 o 
 -13   1   5     1389.34     1551.07     27.53 o 
 -11   1   5     3595.47     3585.63     45.58 o 
  -9   1   5     2681.23     2617.46     34.93 o 
  -7   1   5    17504.68    17716.52    170.60 o 
  -3   1   5    17807.93    18085.49    173.42 o 
  -1   1   5      565.15      556.74     13.60 o 
   1   1   5    19820.22    20603.72    196.62 o 
   3   1   5     3151.82     3254.48     41.07 o 
   5   1   5       89.25      104.50      7.91 o 
   7   1   5        2.48        9.62      6.04 o 
   9   1   5      277.96      324.03     13.70 o 
  11   1   5      549.65      510.11     23.38 o 
  13   1   5     1760.13     1825.52     54.24 o 
  17   1   5        5.39       31.03     16.96 o 
  19   1   5      829.90      755.75     49.74 o 
  21   1   5      185.90      165.15     23.11 o 
  23   1   5      151.24      141.67     24.61 o 
  25   1   5     1902.94     2012.40     63.10 o 
  27   1   5      300.43      362.74     35.22 o 
 -32   2   5     1332.35     1392.86     64.48 o 
 -30   2   5      293.05      317.53     29.81 o 
 -28   2   5       74.53       87.07     19.84 o 
 -26   2   5       47.49       18.32     15.80 o 
 -24   2   5     1521.01     1300.65     36.37 o 
 -22   2   5     1080.60     1207.65     30.25 o 
 -20   2   5     4415.08     4001.51     57.28 o 
 -18   2   5     1860.81     1814.32     33.70 o 
 -16   2   5       34.11       21.60      8.20 o 
 -14   2   5      377.94      357.79     20.64 o 
 -12   2   5     9476.84     9465.43    100.40 o 
 -10   2   5      425.33      347.70     11.81 o 
  -8   2   5     1123.49     1326.34     21.49 o 
  -6   2   5      332.91      387.15     11.43 o 
  -4   2   5       66.44       51.20      5.53 o 
  -2   2   5      774.11      681.75     14.51 o 
   2   2   5    10172.89    10974.70    110.91 o 
   4   2   5    10056.47    11161.02    113.36 o 
   6   2   5     5447.62     5374.22     65.82 o 
   8   2   5      225.70      239.57     12.21 o 
  10   2   5     4569.24     5012.63     58.83 o 
  12   2   5      138.04      168.38     17.06 o 
  14   2   5       44.17       31.39     13.71 o 
  16   2   5      535.46      460.49     27.29 o 
  18   2   5     1155.23     1082.04     40.27 o 
  20   2   5      678.53      600.16     34.01 o 
  22   2   5        5.82       -5.87     18.15 o 
  24   2   5        2.38      -15.72     19.60 o 
  26   2   5        3.06       18.96     20.34 o 
 -31   3   5       98.33      169.75     26.26 o 
 -29   3   5       41.25       22.00     18.01 o 
 -27   3   5      108.14      132.01     20.90 o 
 -25   3   5        5.61        7.99     15.74 o 
 -23   3   5       24.54       39.68     12.27 o 
 -21   3   5      415.44      330.58     17.36 o 
 -19   3   5      700.42      643.52     21.01 o 
 -17   3   5      750.54      752.27     21.16 o 
 -15   3   5      597.16      532.46     17.17 o 
 -13   3   5     2389.06     2278.40     34.73 o 
 -11   3   5     2464.90     2830.18     38.59 o 
  -7   3   5     1525.88     1621.67     20.72 o 
  -5   3   5      213.94      230.29     13.62 o 
  -3   3   5    21514.63    23571.64    235.37 o 
  -1   3   5       24.17       52.84      5.87 o 
   1   3   5       14.83        8.13      5.07 o 
   3   3   5       85.64       65.16      7.03 o 
   5   3   5     1412.72     1295.35     23.73 o 
   7   3   5     1017.29      902.32     19.63 o 
   9   3   5     1369.89     1395.43     24.64 o 
  11   3   5      396.54      430.36     13.65 o 
  13   3   5       67.60       58.35     17.80 o 
  15   3   5       97.32       46.48     15.63 o 
  17   3   5     1425.87     1306.63     43.44 o 
  19   3   5     1676.03     1475.24     47.47 o 
  21   3   5      297.74      306.57     32.91 o 
  23   3   5     2773.04     2748.57     70.96 o 
  25   3   5       18.32       44.27     22.28 o 
 -32   4   5      369.89      445.28     42.71 o 
 -30   4   5     3446.81     3589.53    133.16 o 
 -28   4   5     2399.64     2445.52     87.49 o 
 -26   4   5        8.22       14.26     16.02 o 
 -24   4   5     1137.19     1103.14     34.53 o 
 -22   4   5       92.79       92.71     13.43 o 
 -20   4   5        0.05        6.92      9.64 o 
 -18   4   5     1782.72     1717.55     44.14 o 
 -16   4   5     1406.75     1469.15     28.85 o 
 -14   4   5     2145.12     2184.90     34.46 o 
 -12   4   5       24.37       26.38      6.87 o 
 -10   4   5      276.54      271.21     14.50 o 
  -8   4   5     4778.61     4817.94     61.74 o 
  -6   4   5     1876.92     1959.49     35.29 o 
  -4   4   5     7137.96     7294.87     86.48 o 
  -2   4   5     6627.82     6986.02     91.78 o 
   0   4   5     5335.74     5914.78     65.02 o 
   2   4   5     1456.16     1669.44     26.35 o 
   4   4   5      955.46     1100.42     21.97 o 
   6   4   5      335.42      421.77     17.78 o 
   8   4   5     3044.14     3367.29     45.21 o 
  10   4   5     3348.62     3339.54     56.72 o 
  12   4   5      198.38      190.52     13.37 o 
  14   4   5      611.89      503.22     26.86 o 
  16   4   5     1205.85     1071.01     38.35 o 
  18   4   5      147.64      152.44     21.51 o 
  20   4   5      466.33      472.62     33.92 o 
  22   4   5      186.34      186.46     25.72 o 
  24   4   5      357.51      381.17     35.26 o 
  26   4   5       39.41       48.51     23.25 o 
 -31   5   5      129.41      133.00     39.89 o 
 -29   5   5     1755.41     1788.27     66.50 o 
 -27   5   5        9.56       18.66     21.16 o 
 -25   5   5      313.86      406.24     27.40 o 
 -23   5   5     1591.58     1507.50     35.07 o 
 -21   5   5       64.32       75.59     12.69 o 
 -19   5   5        5.56        8.43      9.24 o 
 -17   5   5     1455.96     1350.28     28.32 o 
 -15   5   5     1775.45     1722.90     30.85 o 
 -13   5   5     3009.62     3054.49     42.63 o 
  -7   5   5    15702.76    16500.18    161.68 o 
  -5   5   5     1645.88     1698.75     34.57 o 
  -3   5   5     1486.25     1528.95     28.83 o 
  -1   5   5     6088.46     5860.02     73.27 o 
   1   5   5    33837.13    37062.16    345.73 o 
   3   5   5    11692.82    13049.57    132.00 o 
   5   5   5        1.26        6.88      7.11 o 
   7   5   5      134.79      134.10     13.01 o 
   9   5   5       67.54       96.79     13.74 o 
  11   5   5      229.63      260.32     14.18 o 
  13   5   5     1957.57     1728.47     44.86 o 
  15   5   5       44.44       48.25     16.57 o 
  17   5   5      138.95       79.84     20.36 o 
  19   5   5       77.05       68.81     19.41 o 
  21   5   5        9.40       15.78     17.85 o 
  23   5   5     1215.44     1289.36     50.56 o 
  25   5   5       16.98        7.18     22.67 o 
 -30   6   5       23.81       23.05     30.40 o 
 -28   6   5       84.87      100.26     42.46 o 
 -26   6   5       17.08       32.21     17.36 o 
 -24   6   5      305.50      275.39     21.16 o 
 -22   6   5      884.70      748.37     25.28 o 
 -20   6   5      719.30      803.06     24.70 o 
 -18   6   5      157.18      203.25     14.04 o 
 -16   6   5       72.56       95.32     10.41 o 
 -14   6   5     3458.36     3184.84     44.80 o 
 -12   6   5        1.05       -2.92      5.81 o 
 -10   6   5       12.90       16.87      5.43 o 
  -8   6   5     1481.03     1593.20     37.46 o 
  -6   6   5       70.70       74.06     13.21 o 
  -4   6   5     8122.06     8709.53    118.89 o 
  -2   6   5     1940.31     2118.43     31.19 o 
   0   6   5       20.08       46.75      8.38 o 
   2   6   5     2264.50     2193.32     32.83 o 
   4   6   5     1711.38     1815.37     30.20 o 
   6   6   5      467.53      486.03     18.82 o 
   8   6   5      539.14      531.89     17.76 o 
  10   6   5     9294.27     9428.91    104.36 o 
  12   6   5     1286.32     1178.48     26.37 o 
  14   6   5      138.44      174.01     20.12 o 
  16   6   5      596.45      547.76     30.49 o 
  18   6   5       26.97        4.18     16.32 o 
  20   6   5     1242.33     1316.27     47.09 o 
  22   6   5      153.80      160.57     25.39 o 
  24   6   5        9.63       -8.61     19.74 o 
 -29   7   5      436.86      462.29     62.82 o 
 -27   7   5     1105.81     1134.42     76.20 o 
 -25   7   5      354.77      374.75     43.23 o 
 -23   7   5      197.85      232.35     20.00 o 
 -21   7   5     1273.36     1246.71     33.21 o 
 -19   7   5     2832.11     2546.15     43.62 o 
 -17   7   5     1601.52     1590.68     31.77 o 
 -15   7   5     1369.07     1435.26     28.24 o 
 -13   7   5     2348.15     2288.24     35.42 o 
 -11   7   5     4594.45     4776.35     57.49 o 
  -9   7   5     4567.66     4427.52     67.35 o 
  -5   7   5     1276.43     1349.22     43.32 o 
  -3   7   5      603.60      538.83     23.09 o 
  -1   7   5        2.53       34.34     13.44 o 
   1   7   5       66.12       93.99     10.75 o 
   5   7   5      688.31      638.85     22.57 o 
   7   7   5      762.58      760.37     22.39 o 
   9   7   5     3579.02     3638.21     51.54 o 
  11   7   5    14469.05    14355.62    157.79 o 
  13   7   5     6814.80     6484.40    106.06 o 
  15   7   5     1045.93      945.20     36.65 o 
  17   7   5        2.81       15.78     16.95 o 
  19   7   5       51.23       36.07     18.32 o 
  21   7   5       38.96       53.59     20.82 o 
  23   7   5      143.07      132.91     33.58 o 
  25   7   5      342.37      299.36     33.01 o 
 -30   8   5       79.12       71.32     35.61 o 
 -28   8   5       10.44       19.67     31.28 o 
 -26   8   5       59.09       68.64     31.13 o 
 -24   8   5     1859.70     1976.81    123.35 o 
 -22   8   5      357.02      418.55     28.11 o 
 -20   8   5       35.32       62.19     17.59 o 
 -16   8   5      284.24      231.88     20.56 o 
 -14   8   5      943.12      954.65     22.32 o 
 -12   8   5      705.94      756.10     24.45 o 
 -10   8   5     4040.57     3916.07     74.34 o 
  -8   8   5       59.10       93.48     13.94 o 
  -6   8   5      381.59      467.27     21.87 o 
  -4   8   5      442.60      502.12     17.85 o 
  -2   8   5      860.60      926.72     22.56 o 
   0   8   5      378.36      382.51     16.30 o 
   2   8   5     3039.14     3109.97     52.60 o 
   4   8   5     1640.43     1680.41     30.36 o 
   6   8   5     1352.14     1347.48     27.91 o 
   8   8   5        7.15       18.89      9.85 o 
  10   8   5      989.74      981.09     30.65 o 
  12   8   5      191.91      247.84     15.87 o 
  14   8   5        6.40      -15.25     15.25 o 
  16   8   5       15.03       21.57     16.61 o 
  18   8   5     1340.34     1353.81     48.53 o 
  20   8   5      285.61      311.68     28.88 o 
  22   8   5       25.27       21.36     20.49 o 
  24   8   5      181.36      202.74     30.03 o 
 -29   9   5      611.66      831.89     66.95 o 
 -27   9   5     1243.03     1310.31    130.30 o 
 -25   9   5      803.04      875.29     86.09 o 
 -23   9   5       76.80       77.77     19.58 o 
 -21   9   5     2602.94     2581.53     62.10 o 
 -19   9   5       62.74       29.29     16.97 o 
 -17   9   5      198.95      181.47     20.82 o 
 -15   9   5     3024.55     2991.14     62.67 o 
 -13   9   5     1274.65     1262.92     30.40 o 
 -11   9   5     4131.65     3990.34     72.37 o 
  -9   9   5     4166.20     4310.04     74.69 o 
  -7   9   5     5011.93     4845.91     65.82 o 
  -5   9   5      192.92      191.66     12.01 o 
  -3   9   5      763.12      721.28     20.29 o 
  -1   9   5     1303.60     1105.92     29.07 o 
   1   9   5     5963.27     6671.66     77.35 o 
   3   9   5       24.18       26.60      8.32 o 
   5   9   5      148.95      222.52     13.50 o 
   7   9   5       77.17       68.96     11.27 o 
   9   9   5     1978.24     2154.63     48.30 o 
  11   9   5      823.62      764.58     24.35 o 
  13   9   5      111.88      135.28     16.69 o 
  15   9   5      359.68      344.22     27.88 o 
  17   9   5      384.72      410.75     29.20 o 
  19   9   5      126.81       94.43     21.55 o 
  21   9   5     1287.77     1390.84     52.26 o 
  23   9   5       27.08       13.71     28.88 o 
 -28  10   5       87.77       74.50     47.12 o 
 -26  10   5        8.87      -13.96     27.55 o 
 -24  10   5     2188.73     2142.91     87.18 o 
 -22  10   5      555.23      609.75     45.84 o 
 -20  10   5      579.43      605.40     33.01 o 
 -18  10   5       19.21       28.33     17.26 o 
 -16  10   5       73.06       43.48     16.77 o 
 -14  10   5      264.96      297.50     25.93 o 
 -12  10   5     2041.48     1974.92     49.25 o 
 -10  10   5       32.80       55.13     15.75 o 
  -8  10   5     1949.33     1923.60     53.04 o 
  -6  10   5     1036.94     1089.11     27.54 o 
  -4  10   5     1526.52     1554.84     31.79 o 
  -2  10   5      933.27      948.68     25.10 o 
   0  10   5      259.53      344.34     21.94 o 
   2  10   5      556.90      595.67     18.73 o 
   4  10   5        0.78        2.22      8.22 o 
   6  10   5     1016.50     1034.23     27.92 o 
   8  10   5     5288.15     5086.06     80.21 o 
  10  10   5     3526.36     3409.11     53.18 o 
  12  10   5      618.04      618.97     22.94 o 
  14  10   5      410.71      393.50     27.12 o 
  16  10   5        4.13       19.69     17.60 o 
  18  10   5      447.92      447.77     30.91 o 
  20  10   5      188.89      243.73     28.65 o 
  22  10   5        1.35        3.75     20.94 o 
 -27  11   5     1517.61     1870.31     92.86 o 
 -25  11   5      328.01      334.63     47.37 o 
 -23  11   5      222.88      190.86     25.70 o 
 -21  11   5      110.01      118.09     22.40 o 
 -19  11   5        7.86       -4.83     16.33 o 
 -15  11   5       49.50       47.94     18.16 o 
 -13  11   5       14.05       21.94     16.04 o 
 -11  11   5     2332.90     2116.49     52.40 o 
  -9  11   5      340.71      332.96     23.63 o 
  -7  11   5     1960.69     1903.38     48.35 o 
  -5  11   5      367.21      296.53     22.07 o 
  -3  11   5      411.77      334.97     17.08 o 
  -1  11   5     2967.66     2695.15     70.34 o 
   1  11   5     1144.09     1000.21     23.61 o 
   3  11   5     1176.34     1159.81     26.83 o 
   5  11   5     3770.21     3718.16     54.54 o 
   7  11   5     3024.50     2963.66     48.23 o 
   9  11   5      677.09      698.46     24.36 o 
  11  11   5      342.60      338.18     19.35 o 
  13  11   5        6.90        2.04     13.47 o 
  15  11   5       75.05       91.16     20.03 o 
  17  11   5       38.77       41.37     19.40 o 
  19  11   5      136.84      119.47     42.99 o 
  21  11   5     1092.58     1137.81     48.60 o 
 -26  12   5      462.83      436.52     54.66 o 
 -24  12   5        0.60      -22.82     22.82 o 
 -22  12   5       88.33       97.59     23.03 o 
 -20  12   5      192.28      189.35     25.01 o 
 -18  12   5       29.26       41.56     18.99 o 
 -16  12   5      252.24      207.81     24.07 o 
 -14  12   5      675.79      729.40     34.40 o 
 -12  12   5      312.83      376.79     27.54 o 
 -10  12   5     1122.89     1138.13     39.79 o 
  -8  12   5      487.47      467.21     27.38 o 
  -6  12   5     3510.42     3311.76     67.72 o 
  -4  12   5      725.48      662.04     30.88 o 
  -2  12   5     2191.02     2028.62     50.96 o 
   0  12   5       45.02       78.34     13.52 o 
   2  12   5     2066.84     1825.73     40.51 o 
   4  12   5     4744.25     4457.45     70.28 o 
   6  12   5      290.25      305.62     20.26 o 
   8  12   5      284.76      299.80     23.97 o 
  10  12   5     3218.65     3225.21     66.20 o 
  12  12   5     2540.27     2629.98     56.10 o 
  14  12   5       70.72       68.70     19.02 o 
  16  12   5       50.63       48.48     19.61 o 
  18  12   5     1239.12     1279.61     48.42 o 
  20  12   5        0.10      -11.58     20.10 o 
 -25  13   5      226.17      294.49    125.07 o 
 -23  13   5      324.36      375.80     39.96 o 
 -21  13   5      652.62      594.71     36.47 o 
 -19  13   5       99.02      155.80     24.74 o 
 -17  13   5      404.65      430.03     31.08 o 
 -15  13   5     4515.39     4479.41     88.43 o 
 -13  13   5      417.02      358.21     27.69 o 
 -11  13   5      148.53      213.55     39.80 o 
  -9  13   5     1816.20     1629.67     48.05 o 
  -7  13   5     1955.52     1948.84     52.01 o 
  -5  13   5     5423.58     5176.89     92.42 o 
  -3  13   5     5510.22     5552.45    104.28 o 
  -1  13   5     1435.59     1289.32     42.28 o 
   1  13   5      177.85      113.93     20.25 o 
   3  13   5      389.19      384.03     22.16 o 
   5  13   5      162.91      144.68     17.87 o 
   7  13   5      149.64      163.72     18.51 o 
   9  13   5      110.80      121.86     15.39 o 
  11  13   5      131.42      125.31     18.56 o 
  13  13   5      118.84      118.44     18.44 o 
  15  13   5      307.12      350.93     28.50 o 
  17  13   5        6.62        9.21     18.51 o 
  19  13   5       17.87       38.43     22.52 o 
 -24  14   5      156.11      109.87     43.63 o 
 -22  14   5      130.67      135.74     26.44 o 
 -20  14   5       92.08       83.77     23.75 o 
 -18  14   5      437.33      368.37     31.15 o 
 -16  14   5       78.15       42.51     19.81 o 
 -14  14   5      398.14      406.95     30.27 o 
 -12  14   5     1223.56     1308.68     48.70 o 
 -10  14   5      306.79      317.45     27.12 o 
  -8  14   5       35.80       42.15     30.23 o 
  -6  14   5      405.29      339.51     37.11 o 
  -4  14   5     1451.29     1403.44     45.59 o 
  -2  14   5       10.96        9.64     17.21 o 
   0  14   5      207.91      196.18     23.51 o 
   2  14   5     1222.80     1262.10     43.65 o 
   4  14   5      362.26      346.04     26.46 o 
   6  14   5      571.77      633.69     42.73 o 
   8  14   5       34.39       34.40     15.56 o 
  10  14   5      539.86      543.58     27.95 o 
  12  14   5      130.43      163.42     22.29 o 
  14  14   5       95.70       56.13     27.76 o 
  16  14   5      215.02      224.61     31.47 o 
  18  14   5      215.24      154.53     31.04 o 
 -21  15   5       74.42      153.77     27.91 o 
 -19  15   5       19.10        2.66     19.55 o 
 -17  15   5       92.09       83.58     23.05 o 
 -15  15   5       86.93       62.80     21.30 o 
 -13  15   5      251.12      283.40     28.32 o 
 -11  15   5      307.54      284.58     26.81 o 
  -9  15   5       66.53       26.42     18.39 o 
  -7  15   5       46.77       26.05     18.44 o 
  -5  15   5     3934.87     3738.37     82.11 o 
  -3  15   5      545.69      467.73     30.79 o 
  -1  15   5      555.20      491.50     31.35 o 
   1  15   5      364.18      371.56     31.57 o 
   3  15   5       64.61       62.67     19.51 o 
   5  15   5      307.88      327.64     27.77 o 
   7  15   5       11.29       41.87     18.67 o 
   9  15   5      196.48      158.46     20.49 o 
  11  15   5       70.37       92.38     18.71 o 
  13  15   5      772.48      881.67     39.91 o 
  15  15   5       90.76      119.23     28.91 o 
  17  15   5     1260.72     1446.48    118.09 o 
 -20  16   5      144.84      121.84     29.89 o 
 -18  16   5      464.29      504.36     36.62 o 
 -16  16   5      371.67      298.00     31.57 o 
 -14  16   5      305.48      343.87     34.93 o 
 -12  16   5       76.93       77.98     22.04 o 
 -10  16   5      216.93      208.02     25.55 o 
  -8  16   5        9.73      -17.26     17.26 o 
  -6  16   5        6.07       11.24     18.29 o 
  -4  16   5      555.67      530.67     33.55 o 
  -2  16   5     4646.14     4359.50    109.72 o 
   0  16   5     1133.23     1146.19     44.60 o 
   2  16   5      381.37      346.54     29.06 o 
   4  16   5      282.19      275.24     29.22 o 
   6  16   5     1164.14     1197.21     45.88 o 
   8  16   5      472.41      532.20     34.06 o 
  10  16   5      164.26      179.83     25.22 o 
  12  16   5      405.44      492.92     49.47 o 
  14  16   5      443.58      365.31     74.46 o 
 -17  17   5       64.45       47.41     22.94 o 
 -15  17   5      319.96      353.25     40.18 o 
 -13  17   5      231.11      265.68     35.94 o 
 -11  17   5      506.68      476.64     37.18 o 
  -9  17   5      399.66      398.55     34.45 o 
  -7  17   5       83.09       83.43     21.99 o 
  -5  17   5        5.69      -17.19     17.19 o 
  -3  17   5       95.22       92.12     22.33 o 
  -1  17   5      591.57      629.35     36.30 o 
   1  17   5      876.60      871.91     60.28 o 
   3  17   5      621.37      579.73     35.32 o 
   5  17   5       25.31      -16.83     18.80 o 
   7  17   5       46.14       30.08     21.00 o 
   9  17   5      340.52      343.00     35.17 o 
  11  17   5       23.42       24.92     24.06 o 
  13  17   5       22.76       -3.49     54.68 o 
 -16  18   5      555.07      565.83     40.15 o 
 -14  18   5      561.81      618.89     40.41 o 
 -12  18   5     1624.76     1743.77     58.72 o 
 -10  18   5      704.81      747.26     41.48 o 
  -8  18   5      306.54      271.57     30.05 o 
  -6  18   5      889.48     1031.12     45.67 o 
  -4  18   5        0.80        2.24     19.05 o 
  -2  18   5        4.98        6.53     19.73 o 
   0  18   5      544.61      491.07     38.65 o 
   2  18   5       86.81      194.78     46.83 o 
   4  18   5      159.95      148.72     36.70 o 
   6  18   5        7.71      -15.78     38.54 o 
   8  18   5        1.13       35.54     25.33 o 
  10  18   5       45.07       86.33     32.30 o 
 -11  19   5        8.12        6.70     21.47 o 
  -9  19   5        0.48      -20.49     20.49 o 
  -7  19   5      149.67      138.62     27.71 o 
  -5  19   5       38.93       91.58     24.09 o 
  -3  19   5     1301.66     1313.96     60.15 o 
  -1  19   5        6.26       14.11     24.53 o 
   1  19   5     1281.41     1315.83     60.98 o 
   3  19   5      412.53      438.57     40.26 o 
   5  19   5      123.63       43.94     30.65 o 
   7  19   5        3.54       35.77     25.88 o 
  -6  20   5       46.59      -20.22     25.67 o 
  -4  20   5        9.47      -31.66     31.66 o 
  -2  20   5       58.05       62.46     28.77 o 
   0  20   5     1876.96     1892.76     90.19 o 
 -32   0   6      701.16      820.99     60.28 o 
 -30   0   6        0.36       12.87     25.46 o 
 -28   0   6     2468.11     2443.57     88.09 o 
 -26   0   6      585.36      559.38     69.80 o 
 -24   0   6     1171.39     1040.82     41.79 o 
 -22   0   6      458.25      499.53     30.06 o 
 -20   0   6    14082.27    13286.13    203.11 o 
 -18   0   6     6833.30     7037.45    119.32 o 
 -16   0   6        1.25       26.49     11.94 o 
 -12   0   6        2.95        3.45     26.31 o 
 -10   0   6      978.37      955.09     33.71 o 
  -6   0   6       10.35        8.93     12.80 o 
  -4   0   6     3733.45     4125.46     91.59 o 
  -2   0   6      381.69      317.46     21.08 o 
   0   0   6     1339.78     1483.62     35.56 o 
   2   0   6      314.89      299.86     20.64 o 
   4   0   6     5977.53     6863.40    118.63 o 
   6   0   6    24327.85    25889.73    350.55 o 
   8   0   6     4005.48     4185.97     73.62 o 
  10   0   6      170.74      160.49     11.19 o 
  14   0   6      665.72      631.73     49.44 o 
  16   0   6      116.56      122.34     46.54 o 
  18   0   6      262.80      267.03     36.17 o 
  20   0   6     3015.63     2943.46     99.93 o 
  22   0   6      251.75      212.99     50.03 o 
  24   0   6     1775.53     1759.09    152.99 o 
  26   0   6       13.71      -27.11     27.11 o 
 -31   1   6        1.80       30.71     21.16 o 
 -29   1   6       26.08       -6.53     30.56 o 
 -27   1   6     1634.14     1557.10     48.54 o 
 -25   1   6      237.64      251.88     18.29 o 
 -23   1   6      330.78      371.41     24.80 o 
 -21   1   6     2082.46     1919.94     37.98 o 
 -19   1   6       84.07      106.71     16.04 o 
 -17   1   6     2075.06     1945.49     34.73 o 
 -15   1   6      480.37      491.89     16.73 o 
 -13   1   6      920.82      940.42     21.35 o 
 -11   1   6        1.20        7.26      7.04 o 
  -9   1   6      647.16      732.66     17.31 o 
  -7   1   6     7208.56     8045.76     85.51 o 
  -5   1   6    13472.03    14682.29    144.99 o 
  -3   1   6      763.10      678.96     16.13 o 
  -1   1   6      197.49      227.19     14.31 o 
   1   1   6      143.52      142.77     14.22 o 
   3   1   6     2799.91     2763.58     38.86 o 
   5   1   6      867.06      888.08     24.51 o 
   7   1   6       76.64       87.23     17.51 o 
   9   1   6      478.16      501.16     16.65 o 
  11   1   6     1706.84     1561.87     44.33 o 
  13   1   6        2.17        8.98     13.68 o 
  15   1   6     5127.80     4741.18     86.23 o 
  17   1   6      662.60      597.72     48.19 o 
  19   1   6       11.47       -0.78     16.41 o 
  21   1   6      185.96      176.36     24.51 o 
  23   1   6       45.85       48.38     21.30 o 
  25   1   6      251.31      229.21     30.58 o 
 -32   2   6       94.49       43.09     21.72 o 
 -30   2   6      339.95      359.46     30.72 o 
 -28   2   6      436.89      507.36     49.87 o 
 -26   2   6       91.16      131.93     20.56 o 
 -24   2   6        5.48       13.77     11.67 o 
 -22   2   6      108.49      126.48     14.29 o 
 -20   2   6     1057.98      971.65     26.15 o 
 -18   2   6     4338.97     4131.32     57.24 o 
 -16   2   6     3352.62     3340.95     47.87 o 
 -14   2   6      161.81      180.59     12.05 o 
 -12   2   6        0.89       -5.70      6.33 o 
 -10   2   6     2351.93     2406.93     34.74 o 
  -6   2   6       16.29       30.85      5.52 o 
  -4   2   6      369.62      418.20     20.12 o 
  -2   2   6     1411.64     1292.72     22.68 o 
   0   2   6     1922.15     2219.00     35.05 o 
   2   2   6     1178.01     1197.92     23.17 o 
   6   2   6     2491.87     2292.90     34.60 o 
   8   2   6       38.38       63.79     11.79 o 
  10   2   6       97.07       93.57     10.14 o 
  12   2   6       12.90       10.16     12.60 o 
  14   2   6     1005.61      891.39     34.87 o 
  16   2   6      421.76      403.12     27.70 o 
  18   2   6       13.02       51.80     19.03 o 
  20   2   6      124.97      124.80     22.28 o 
  22   2   6        4.56       34.90     19.92 o 
  24   2   6      908.58      887.85     51.38 o 
 -31   3   6      602.87      751.95     48.09 o 
 -29   3   6       68.84       97.06     22.84 o 
 -27   3   6      205.30      169.10     22.19 o 
 -25   3   6      161.75      159.30     18.44 o 
 -23   3   6     2794.14     2852.91     49.36 o 
 -21   3   6      901.65      875.85     25.92 o 
 -19   3   6     2951.41     2846.88     45.54 o 
 -17   3   6     5033.10     4692.06     63.13 o 
 -15   3   6     2377.36     2416.10     37.78 o 
 -13   3   6     2779.88     2585.10     38.25 o 
 -11   3   6      826.39      937.33     20.05 o 
  -9   3   6      764.48      730.05     17.08 o 
  -7   3   6     3611.99     3673.41     40.02 o 
  -5   3   6     5349.70     5989.19     70.49 o 
  -3   3   6      118.85      132.16      8.27 o 
  -1   3   6    12357.17    13131.90    131.96 o 
   1   3   6    12432.06    13256.54    133.70 o 
   3   3   6     2392.13     2312.69     47.24 o 
   5   3   6     6080.71     6252.66     71.97 o 
   7   3   6      958.12      988.34     21.54 o 
  11   3   6     2246.89     2388.35     41.91 o 
  13   3   6     1496.33     1340.04     62.64 o 
  15   3   6     3479.04     3056.19     65.68 o 
  17   3   6     4283.13     3911.59     79.45 o 
  19   3   6       24.23       48.34     18.71 o 
  21   3   6        0.88       -3.76     17.62 o 
  23   3   6       17.17      -14.35     19.96 o 
  25   3   6        2.81       -9.16     22.17 o 
 -32   4   6     1079.79     1283.32     77.00 o 
 -30   4   6      303.04      352.88     36.86 o 
 -28   4   6     1371.41     1434.01     73.89 o 
 -26   4   6      273.04      295.90     28.71 o 
 -24   4   6      770.49      743.82     32.89 o 
 -22   4   6      168.48      130.34     14.44 o 
 -20   4   6       35.02       63.96     13.53 o 
 -18   4   6      954.79     1047.66     25.83 o 
 -16   4   6       38.00       48.01     12.01 o 
 -14   4   6      237.30      260.13     12.63 o 
 -12   4   6      176.01      211.74     14.05 o 
 -10   4   6     1921.82     2129.96     31.25 o 
  -8   4   6      380.52      417.20     16.82 o 
  -6   4   6     6614.96     7551.77    102.00 o 
  -4   4   6     1985.97     2267.26     36.86 o 
  -2   4   6    11822.00    12686.14    128.04 o 
   0   4   6      285.20      348.68     20.64 o 
   2   4   6    34029.16    36135.43    339.44 o 
   4   4   6    18040.20    18262.52    180.51 o 
   6   4   6     2878.90     2958.00     43.53 o 
   8   4   6      263.77      302.26     13.60 o 
  10   4   6      440.60      474.94     22.33 o 
  12   4   6     1541.56     1603.50     43.39 o 
  14   4   6        5.30        6.87     15.01 o 
  16   4   6      600.47      526.44     29.81 o 
  18   4   6        1.33        2.46     17.09 o 
  20   4   6       47.81       31.21     18.77 o 
  22   4   6       70.59       74.03     22.02 o 
  24   4   6       66.21       23.73     26.20 o 
 -31   5   6      244.29      352.92     48.86 o 
 -29   5   6        7.84      -26.32     26.32 o 
 -27   5   6       22.85       56.28     23.20 o 
 -25   5   6      195.57      148.26     21.69 o 
 -23   5   6      470.01      496.32     22.23 o 
 -21   5   6        0.00       -4.45     10.08 o 
 -19   5   6        9.67       19.21     10.08 o 
 -17   5   6      638.85      629.97     20.21 o 
 -15   5   6     2038.93     2085.39     34.78 o 
 -13   5   6       62.08       68.30     13.65 o 
 -11   5   6     2887.95     2942.12     39.62 o 
  -9   5   6      862.66      932.56     25.29 o 
  -7   5   6     2348.69     2212.38     36.74 o 
  -5   5   6     6912.82     7277.99     89.01 o 
  -3   5   6     4780.99     5527.84     59.88 o 
  -1   5   6       80.02      125.80     10.93 o 
   1   5   6     1711.79     1933.12     30.78 o 
   3   5   6       79.30       74.49      9.19 o 
   5   5   6       14.31       13.14      7.71 o 
   7   5   6      677.69      576.15     18.03 o 
   9   5   6      258.06      303.19     19.60 o 
  11   5   6      769.61      748.22     42.33 o 
  13   5   6        0.46        1.58     14.24 o 
  15   5   6     1274.32     1149.38     40.67 o 
  17   5   6      309.82      254.66     25.27 o 
  19   5   6      372.39      338.19     28.30 o 
  21   5   6        6.41       -5.15     22.02 o 
  23   5   6       66.84       41.63     21.87 o 
  25   5   6       45.19       34.52     29.22 o 
 -30   6   6      773.41      831.51     63.91 o 
 -28   6   6       12.13       20.51     54.68 o 
 -26   6   6        1.52      -22.53     23.69 o 
 -24   6   6      328.07      316.19     22.34 o 
 -22   6   6      498.58      539.69     22.30 o 
 -20   6   6     2437.91     2150.02     54.02 o 
 -18   6   6     1533.74     1392.01     30.30 o 
 -16   6   6     1078.19     1254.03     26.90 o 
 -14   6   6     2916.19     2948.58     44.24 o 
 -12   6   6      185.33      186.15      9.77 o 
 -10   6   6     1164.64     1105.68     31.92 o 
  -8   6   6     5736.37     6019.20    136.69 o 
  -6   6   6    11745.35    12149.69    159.73 o 
  -4   6   6     1149.61     1133.32     28.40 o 
  -2   6   6     1375.63     1560.69     26.42 o 
   0   6   6     1316.26     1407.66     26.10 o 
   2   6   6     1814.92     1743.29     29.54 o 
   4   6   6      563.20      567.02     17.45 o 
   6   6   6     3043.67     3135.65     52.76 o 
   8   6   6     6600.39     6483.13     78.11 o 
  10   6   6      328.37      288.92     15.95 o 
  12   6   6     2092.98     2047.67     74.58 o 
  14   6   6      269.27      223.85     22.69 o 
  16   6   6      516.35      467.79     29.94 o 
  18   6   6        0.00       -8.56     17.06 o 
  20   6   6       11.16       10.74     18.88 o 
  22   6   6      566.43      578.63     37.03 o 
  24   6   6      184.61      160.96     27.89 o 
 -29   7   6      896.68     1049.84     83.18 o 
 -27   7   6      275.30      255.25     41.88 o 
 -25   7   6       89.66      151.92     27.49 o 
 -23   7   6     1008.90     1034.39     39.74 o 
 -21   7   6       98.87      131.75     19.94 o 
 -19   7   6      408.97      363.90     25.27 o 
 -17   7   6     4385.97     4143.00     57.40 o 
 -15   7   6     2621.81     2838.16     42.59 o 
 -13   7   6     6063.67     5916.99     69.86 o 
 -11   7   6     1002.25      831.24     32.17 o 
  -9   7   6       84.45       59.05     22.08 o 
  -7   7   6     3680.47     3973.63     72.88 o 
  -5   7   6     2837.75     3178.91     58.92 o 
  -3   7   6      186.25      260.06      7.65 o 
   1   7   6      420.69      445.70     15.10 o 
   3   7   6     3193.88     3479.68     48.47 o 
   5   7   6     4200.66     4114.46     55.12 o 
   7   7   6     2790.65     2901.84     44.60 o 
   9   7   6     1364.97     1246.28     28.48 o 
  11   7   6     2383.70     2369.95     40.98 o 
  13   7   6      350.16      405.28     26.90 o 
  15   7   6      115.73      116.39     20.32 o 
  17   7   6      439.92      440.25     44.33 o 
  19   7   6     2633.51     2804.89     69.48 o 
  21   7   6       41.17       63.00     21.96 o 
  23   7   6      542.49      592.34     39.45 o 
 -30   8   6     1597.78     1787.89    137.86 o 
 -28   8   6       10.10       13.70     31.66 o 
 -26   8   6       13.63       41.03     29.13 o 
 -24   8   6        2.50       25.99     17.67 o 
 -22   8   6        2.31       12.29     16.27 o 
 -20   8   6      201.19      120.92     20.14 o 
 -18   8   6       57.87       36.99     16.28 o 
 -16   8   6        9.01        4.20     13.98 o 
 -14   8   6      187.43      219.46     20.10 o 
 -12   8   6     8918.86     8975.27    130.74 o 
 -10   8   6    23380.31    23289.27    288.34 o 
  -8   8   6    15931.65    15627.22    202.62 o 
  -6   8   6      752.77      738.08     27.99 o 
  -2   8   6       33.28       32.15      5.82 o 
   0   8   6      224.66      168.51     16.88 o 
   2   8   6     2517.37     2821.17     45.53 o 
   4   8   6     6486.64     6604.43     78.62 o 
   6   8   6     1306.89     1210.80     27.52 o 
   8   8   6     1320.51     1388.64     30.45 o 
  10   8   6     3568.82     3384.40     51.89 o 
  12   8   6     6378.97     6035.81     88.20 o 
  14   8   6       22.80       21.27     16.88 o 
  16   8   6      172.97      204.37     24.18 o 
  18   8   6       19.88       29.04     18.71 o 
  20   8   6       98.92       77.63     21.98 o 
  22   8   6       16.98       31.58     21.69 o 
 -29   9   6      109.33       93.07     39.49 o 
 -27   9   6        0.05      -12.45     52.35 o 
 -25   9   6       10.19        3.03     22.34 o 
 -23   9   6      155.06      154.57     23.39 o 
 -21   9   6      767.20      764.55     35.66 o 
 -19   9   6      200.33      199.72     22.94 o 
 -17   9   6        1.10      -14.49     14.49 o 
 -15   9   6     1511.20     1362.67     42.99 o 
 -13   9   6    11096.70    10362.80    148.86 o 
 -11   9   6      123.65      127.24     17.44 o 
  -9   9   6    13921.51    13572.87    182.26 o 
  -7   9   6    17050.97    16561.44    214.53 o 
  -5   9   6     1065.43     1062.38     34.46 o 
  -3   9   6     3725.47     3736.19     84.03 o 
  -1   9   6     3571.09     3833.46     49.85 o 
   1   9   6      148.33      113.47     11.62 o 
   3   9   6       89.56       88.31     10.81 o 
   5   9   6      142.05      163.50     13.25 o 
   7   9   6     2938.82     2818.51     45.70 o 
   9   9   6      553.41      584.70     21.79 o 
  11   9   6     1186.24     1184.20     30.38 o 
  13   9   6     1991.80     1806.01     50.30 o 
  15   9   6      760.40      694.29     34.18 o 
  17   9   6      125.48      132.31     27.37 o 
  19   9   6       16.85       34.09     21.01 o 
  21   9   6      601.01      672.26     58.94 o 
 -28  10   6       15.07       32.03     35.35 o 
 -26  10   6      242.67      233.50     44.42 o 
 -24  10   6      242.09      266.52     28.06 o 
 -22  10   6      392.65      413.71     30.29 o 
 -20  10   6      264.04      323.46     27.51 o 
 -18  10   6     2405.99     2319.94     58.96 o 
 -16  10   6     6352.16     6229.45    105.54 o 
 -14  10   6     3732.87     3522.40     71.87 o 
 -12  10   6      102.73       96.94     18.03 o 
 -10  10   6        9.00        1.58     16.12 o 
  -8  10   6       19.93       -0.19     13.64 o 
  -6  10   6      598.97      550.33     30.90 o 
  -4  10   6      686.11      648.54     28.72 o 
  -2  10   6       12.78       -2.01      8.81 o 
   0  10   6      161.88      115.34     10.60 o 
   2  10   6     2483.07     2854.24     43.76 o 
   4  10   6        6.11        8.49      9.75 o 
   6  10   6     2431.95     2379.47     41.60 o 
   8  10   6     1039.40     1036.27     27.93 o 
  10  10   6     2063.65     2035.91     40.31 o 
  12  10   6        4.17       15.49     13.74 o 
  14  10   6      193.92      192.20     23.11 o 
  16  10   6       13.89       13.15     23.17 o 
  18  10   6       18.25       30.25     19.26 o 
  20  10   6      102.56       83.37     23.89 o 
  22  10   6       23.94       47.12     23.92 o 
 -27  11   6      385.52      389.33     51.75 o 
 -25  11   6      114.99      159.57     31.51 o 
 -23  11   6     1184.55     1209.36     47.44 o 
 -21  11   6      228.97      232.02     26.36 o 
 -19  11   6      687.18      760.12     97.72 o 
 -17  11   6        3.55       28.39     18.26 o 
 -15  11   6      781.32      664.49     36.61 o 
 -13  11   6        8.56        7.28     16.17 o 
 -11  11   6      280.21      223.49     22.29 o 
  -9  11   6     7688.31     7345.80    157.66 o 
  -7  11   6      935.44      872.37     58.45 o 
  -5  11   6     1860.31     2086.99     51.50 o 
  -3  11   6      808.86      837.05     56.93 o 
  -1  11   6      620.00      606.38     41.81 o 
   1  11   6      169.65      149.39     14.55 o 
   3  11   6     1271.51     1455.54     34.18 o 
   5  11   6     2939.92     3039.65     46.06 o 
   7  11   6      225.73      207.97     16.38 o 
   9  11   6        0.38       13.58     12.03 o 
  11  11   6      614.03      634.15     24.53 o 
  13  11   6     1847.60     1910.31     53.32 o 
  15  11   6      514.64      537.57     33.75 o 
  17  11   6      267.63      286.96     28.24 o 
  19  11   6      120.23      108.68     24.03 o 
  21  11   6      654.80      717.33     41.75 o 
 -26  12   6      409.96      472.45     55.65 o 
 -24  12   6      503.11      471.53     41.48 o 
 -22  12   6      422.98      416.30     40.81 o 
 -20  12   6       43.75       28.32     19.80 o 
 -18  12   6      570.11      572.23     56.42 o 
 -16  12   6       92.66      116.79     21.13 o 
 -14  12   6       41.63       22.43     18.10 o 
 -12  12   6       77.94      101.46     23.51 o 
 -10  12   6     1485.30     1408.24     44.92 o 
  -8  12   6      937.84      803.51     40.13 o 
  -6  12   6     2134.64     2104.68     53.72 o 
  -4  12   6       31.50       26.23     16.38 o 
  -2  12   6        7.92        1.03     14.49 o 
   0  12   6      112.74       89.44     18.96 o 
   2  12   6      337.18      334.02     25.51 o 
   4  12   6       93.71      107.95     16.19 o 
   6  12   6     3281.82     3237.51     59.16 o 
   8  12   6       20.21       23.41     12.33 o 
  10  12   6      362.16      363.80     20.73 o 
  12  12   6      273.48      310.32     22.43 o 
  14  12   6     1098.86     1173.01     43.99 o 
  16  12   6      157.62      113.21     23.09 o 
  18  12   6      334.50      334.89     31.19 o 
  20  12   6       30.21       31.33     21.72 o 
 -25  13   6       32.15       26.81     43.63 o 
 -23  13   6      608.90      621.15     39.51 o 
 -21  13   6       22.26       -2.32     19.18 o 
 -19  13   6        3.28      -15.03     17.86 o 
 -17  13   6      250.37      235.13     26.56 o 
 -15  13   6      641.60      617.86     34.64 o 
 -13  13   6      238.56      239.44     25.57 o 
 -11  13   6      941.12      925.39     57.43 o 
  -9  13   6      336.35      281.02     25.59 o 
  -7  13   6     2042.29     1956.59     53.60 o 
  -5  13   6      169.53      138.04     21.49 o 
  -3  13   6      371.61      328.79     27.29 o 
  -1  13   6     3535.64     3355.40     71.70 o 
   1  13   6     1303.99     1157.10     41.48 o 
   3  13   6       98.17      121.45     21.40 o 
   5  13   6       10.24       19.30     17.34 o 
   7  13   6      281.12      348.40     23.07 o 
   9  13   6       74.13       87.57     17.58 o 
  11  13   6       13.38       39.54     26.87 o 
  13  13   6      520.46      481.78     36.21 o 
  15  13   6      113.12      135.60     23.84 o 
  17  13   6      523.77      542.75     45.68 o 
 -24  14   6       81.82       69.03     28.95 o 
 -22  14   6      320.05      357.20     33.55 o 
 -20  14   6      224.05      209.27     28.08 o 
 -18  14   6        0.26       -3.96     18.18 o 
 -16  14   6       73.19       40.22     20.16 o 
 -14  14   6        3.42      -15.98     15.98 o 
 -12  14   6      104.67       95.28     27.71 o 
 -10  14   6       19.35       11.19     17.45 o 
  -8  14   6      806.48      745.16     36.33 o 
  -6  14   6      210.29      176.47     24.19 o 
  -4  14   6     1184.81     1093.41     47.30 o 
  -2  14   6      148.19       93.28     20.68 o 
   0  14   6      375.06      383.82     40.64 o 
   2  14   6      223.86      243.10     25.42 o 
   4  14   6      496.61      460.72     30.68 o 
   6  14   6     1537.08     1612.91     50.30 o 
   8  14   6     1648.01     1646.72     51.22 o 
  10  14   6       10.96       16.47     18.63 o 
  12  14   6       42.18       14.11     17.25 o 
  14  14   6        3.88      -21.59     21.59 o 
  16  14   6     1037.52     1144.80     54.99 o 
 -21  15   6       77.16       44.53     23.09 o 
 -19  15   6      276.79      233.51     40.13 o 
 -17  15   6        0.62        7.76     19.12 o 
 -15  15   6      320.78      382.30     32.33 o 
 -13  15   6        0.01        8.15     18.79 o 
 -11  15   6      806.82      796.82     39.00 o 
  -9  15   6      195.35      208.51     25.43 o 
  -7  15   6      669.65      706.84     58.29 o 
  -5  15   6      200.15      238.10     26.28 o 
  -3  15   6     1015.77      938.33     40.56 o 
  -1  15   6     1094.59     1077.77     63.10 o 
   1  15   6      198.44      249.64     26.26 o 
   3  15   6      535.90      471.63     32.24 o 
   5  15   6     1254.32     1366.63     65.76 o 
   7  15   6       10.88       18.03     19.01 o 
   9  15   6       52.12       44.02     19.61 o 
  11  15   6      374.43      439.22     37.60 o 
  13  15   6      491.09      554.11     78.53 o 
  15  15   6      364.78      381.85     49.46 o 
 -20  16   6       22.59       23.71     25.19 o 
 -18  16   6      107.69       88.11     25.50 o 
 -16  16   6       17.68      -13.94     20.53 o 
 -14  16   6      169.16      186.87     27.42 o 
 -12  16   6        7.93      -17.55     23.54 o 
 -10  16   6      225.62      239.16     36.44 o 
  -8  16   6      215.72      194.13     26.16 o 
  -6  16   6      425.62      428.58     32.07 o 
  -4  16   6     1557.94     1654.49     53.32 o 
  -2  16   6       71.10       69.34     22.00 o 
   0  16   6     1690.46     1655.21     53.76 o 
   2  16   6      142.05      143.91     24.76 o 
   4  16   6      154.83      177.06     25.15 o 
   6  16   6      700.35      654.71     36.87 o 
   8  16   6       56.94       58.21     20.99 o 
  10  16   6       18.94       19.48     20.46 o 
  12  16   6       82.06       52.34     59.33 o 
  14  16   6      239.68      218.72     67.48 o 
 -17  17   6      686.53      711.92     43.07 o 
 -15  17   6     1905.10     1901.70     62.47 o 
 -13  17   6        1.14       55.76     22.50 o 
 -11  17   6      145.42      114.56     25.01 o 
  -9  17   6      310.37      302.39     30.57 o 
  -7  17   6      670.94      737.87     45.17 o 
  -5  17   6      155.37      164.37     36.44 o 
  -3  17   6        1.07       11.40     20.39 o 
  -1  17   6     1247.84     1166.36     47.37 o 
   1  17   6       29.74       29.48     21.05 o 
   3  17   6       41.98       72.22     23.06 o 
   5  17   6       43.66       36.44     22.00 o 
   7  17   6      111.95       88.39     22.88 o 
   9  17   6      542.55      563.02     36.98 o 
  11  17   6      439.37      527.03     53.00 o 
 -14  18   6       79.46       74.39     25.65 o 
 -12  18   6      546.51      582.03     53.16 o 
 -10  18   6      941.50     1055.38     54.74 o 
  -8  18   6       67.98       90.90     30.56 o 
  -6  18   6       85.45       77.57     23.60 o 
  -4  18   6        1.21      -34.59     34.59 o 
  -2  18   6      124.61      104.61     36.94 o 
   0  18   6        0.81        5.95     24.18 o 
   2  18   6      141.57      138.67     26.96 o 
   4  18   6       93.47      113.00     27.37 o 
   6  18   6       21.77       39.09     26.24 o 
   8  18   6      290.43      313.32     60.96 o 
 -11  19   6      153.74      179.01     30.07 o 
  -9  19   6        1.46      -21.00     21.00 o 
  -7  19   6      106.77      141.84     27.46 o 
  -5  19   6      211.19      264.01     31.97 o 
  -3  19   6      224.19      229.10     56.76 o 
  -1  19   6      185.21      220.23     34.14 o 
   1  19   6     1045.93     1098.47     56.95 o 
   3  19   6        8.43        9.15     32.94 o 
   5  19   6      154.50      159.99     35.23 o 
 -31   1   7        0.37        7.70     18.88 o 
 -29   1   7      517.72      545.93     33.17 o 
 -27   1   7       49.92       59.34     18.25 o 
 -25   1   7       44.43       19.48     12.45 o 
 -23   1   7      282.34      226.55     16.93 o 
 -21   1   7      362.80      306.85     18.86 o 
 -19   1   7     3805.08     3467.09     52.28 o 
 -17   1   7     2030.96     1854.79     34.42 o 
 -15   1   7     2320.92     2429.32     38.65 o 
 -13   1   7      183.24      183.86     11.46 o 
 -11   1   7     1570.49     1546.56     27.49 o 
  -9   1   7      170.53      231.49     11.83 o 
  -7   1   7     4008.69     3923.21     49.96 o 
  -5   1   7      436.81      393.16     18.89 o 
  -3   1   7       41.86       40.64      8.58 o 
  -1   1   7     3258.13     3369.24     45.50 o 
   1   1   7      958.46      966.79     22.35 o 
   3   1   7     8249.13     9018.24     98.16 o 
   5   1   7      702.68      704.34     24.97 o 
   7   1   7       81.50       83.47     10.59 o 
   9   1   7      464.66      432.28     24.03 o 
  11   1   7      267.64      299.72     22.00 o 
  13   1   7      228.39      228.06     21.64 o 
  19   1   7      497.58      553.52     34.14 o 
  21   1   7      621.71      613.34     36.88 o 
  23   1   7     2125.91     2175.34     66.22 o 
 -32   2   7      872.72      896.89     52.63 o 
 -30   2   7        4.43        4.72     18.42 o 
 -28   2   7       18.39       21.34     16.53 o 
 -26   2   7      194.85      220.10     18.30 o 
 -24   2   7      157.29      147.37     15.80 o 
 -22   2   7     3152.57     2969.84     50.17 o 
 -20   2   7      625.31      646.24     23.07 o 
 -18   2   7      338.62      322.89     22.37 o 
 -16   2   7      852.26      753.24     21.09 o 
 -14   2   7     8736.39     8458.19     94.60 o 
 -12   2   7     1169.44      947.01     21.33 o 
 -10   2   7    18407.63    18619.27    183.75 o 
  -8   2   7     5926.29     6328.93     72.13 o 
  -6   2   7     7103.05     8091.87     88.03 o 
  -2   2   7      434.26      411.50     15.00 o 
   0   2   7     3791.29     4211.42     53.60 o 
   2   2   7      963.11      833.42     20.85 o 
   4   2   7      522.02      589.91     17.57 o 
   6   2   7       68.67       62.86      9.98 o 
   8   2   7      651.18      596.21     17.78 o 
  10   2   7        0.23       -1.89      6.97 o 
  12   2   7        0.24        5.72     14.08 o 
  14   2   7     2500.25     2255.03     56.07 o 
  16   2   7      411.39      348.91     27.39 o 
  18   2   7       54.62       73.25     20.34 o 
  20   2   7       19.07      -16.44     16.44 o 
  22   2   7       65.52       63.95     22.34 o 
  24   2   7      355.57      315.59     33.18 o 
 -31   3   7       69.54       97.99     46.95 o 
 -29   3   7       98.74       96.83     26.29 o 
 -27   3   7      276.92      243.25     24.64 o 
 -25   3   7      671.91      691.90     26.40 o 
 -23   3   7      119.84       95.26     14.11 o 
 -21   3   7        0.59        8.55     10.30 o 
 -19   3   7     2690.37     2708.56     45.12 o 
 -17   3   7    10202.20     9717.00    108.67 o 
 -15   3   7       92.61       92.62      9.80 o 
 -13   3   7     1010.47      978.22     21.95 o 
 -11   3   7     1432.49     1644.53     41.02 o 
  -9   3   7     4456.56     4990.88     59.43 o 
  -7   3   7     1002.04     1091.20     20.81 o 
  -5   3   7       69.12       75.64      8.40 o 
  -3   3   7     1419.86     1169.43     23.53 o 
  -1   3   7     1736.92     2068.57     32.87 o 
   1   3   7        2.82       -5.13      6.97 o 
   3   3   7      350.14      285.62     13.22 o 
   5   3   7      381.29      368.11     14.58 o 
   7   3   7        1.65        8.15      7.71 o 
   9   3   7      467.84      537.16     22.03 o 
  15   3   7      156.58      164.12     22.02 o 
  17   3   7      868.96      904.27     39.79 o 
  19   3   7       19.87       -7.84     16.79 o 
  21   3   7       39.30       46.84     20.54 o 
  23   3   7      388.16      430.35     35.47 o 
 -30   4   7       12.73       42.97     42.46 o 
 -28   4   7       20.15       -0.41     20.46 o 
 -26   4   7      122.23      128.83     28.38 o 
 -24   4   7       14.66       10.86     11.88 o 
 -22   4   7        0.16      -10.52     10.52 o 
 -20   4   7      210.36      232.65     15.84 o 
 -18   4   7      451.15      411.46     17.65 o 
 -16   4   7      276.10      271.68     20.20 o 
 -14   4   7      164.29      241.75     18.21 o 
 -12   4   7        4.04        9.09     10.96 o 
 -10   4   7     1417.82     1567.32     24.91 o 
  -8   4   7        4.86       -7.76      7.76 o 
  -6   4   7      162.88      207.59     13.26 o 
  -4   4   7      380.00      405.73     17.03 o 
   2   4   7     2039.06     2382.85     36.69 o 
   4   4   7        1.19        0.13      7.72 o 
   6   4   7        0.03       -7.39      7.39 o 
   8   4   7      154.69      155.31     11.75 o 
  10   4   7      905.64      847.26     51.28 o 
  12   4   7        1.02       -8.86     14.10 o 
  14   4   7      429.30      350.96     45.06 o 
  16   4   7      245.38      197.90     23.64 o 
  18   4   7       67.27       53.99     19.91 o 
  20   4   7     1029.65      979.81     43.60 o 
  22   4   7      138.67      152.44     29.90 o 
  24   4   7      139.73      153.91     27.94 o 
 -31   5   7     1568.76     1623.39     83.81 o 
 -29   5   7      790.45      791.56     60.46 o 
 -27   5   7     1814.64     1906.81     82.16 o 
 -25   5   7      130.03      184.82     19.69 o 
 -23   5   7       27.88       30.15     14.37 o 
 -21   5   7      100.42      115.87     16.30 o 
 -19   5   7     2149.72     1989.71     37.58 o 
 -17   5   7       92.91       80.77     11.05 o 
 -15   5   7      172.41      149.36     11.40 o 
 -13   5   7     1660.77     1675.46     31.02 o 
 -11   5   7     7231.52     6901.69     89.42 o 
  -9   5   7        0.05       12.94      8.17 o 
  -7   5   7      544.03      508.84     19.94 o 
  -5   5   7      839.45      834.80     22.10 o 
  -3   5   7      260.36      257.82     10.97 o 
  -1   5   7      372.16      373.92     15.96 o 
   1   5   7       40.83       62.14      8.43 o 
   3   5   7    13015.84    13341.72    138.60 o 
   5   5   7     5482.22     5493.60     68.01 o 
   7   5   7     2332.47     2099.59     41.88 o 
   9   5   7      377.43      332.76     25.92 o 
  11   5   7     5879.38     5703.72     95.33 o 
  13   5   7     1960.07     2067.25     52.85 o 
  15   5   7     1083.41     1145.88     58.44 o 
  17   5   7      485.80      453.09     31.14 o 
  19   5   7      247.91      313.60     29.36 o 
  21   5   7     1215.46     1100.98     50.54 o 
  23   5   7      183.62      183.93     29.32 o 
 -30   6   7       19.43       19.20     32.08 o 
 -28   6   7      322.42      303.80     44.83 o 
 -26   6   7      217.67      192.98     29.63 o 
 -24   6   7     1600.96     1566.29     48.33 o 
 -22   6   7      406.36      444.30     28.45 o 
 -20   6   7     1663.26     1667.96     40.44 o 
 -18   6   7      702.63      640.82     25.34 o 
 -16   6   7     1082.03      872.29     26.80 o 
 -14   6   7        0.01       -9.76      9.76 o 
 -12   6   7     4975.52     4864.50     80.77 o 
 -10   6   7     3117.86     3079.52     48.73 o 
  -8   6   7      724.46      851.07     22.17 o 
  -6   6   7    10708.78    11029.65    149.68 o 
  -4   6   7     1279.07     1384.67     29.11 o 
  -2   6   7     2059.42     2106.37     34.69 o 
   0   6   7     3479.67     3914.21     58.87 o 
   2   6   7     1536.06     1817.57     31.78 o 
   4   6   7    11981.88    12317.15    130.74 o 
   6   6   7     3866.52     4034.53     55.56 o 
   8   6   7        5.34       17.50     10.01 o 
  10   6   7     1597.58     1682.82     33.08 o 
  12   6   7      611.65      585.72     29.30 o 
  14   6   7        0.01      -24.18     24.18 o 
  16   6   7     1732.67     1686.29     51.01 o 
  18   6   7     1001.72     1053.15     77.75 o 
  20   6   7       87.08       78.63     21.89 o 
  22   6   7      585.87      625.72     39.46 o 
 -29   7   7     1231.56     1304.46     76.84 o 
 -27   7   7       31.37      -15.27     39.56 o 
 -25   7   7       50.76       58.83     19.81 o 
 -23   7   7        4.91       34.77     18.24 o 
 -21   7   7      176.18      158.26     21.50 o 
 -19   7   7        1.57       10.77     14.74 o 
 -17   7   7       63.93       66.02     18.47 o 
 -15   7   7     3508.72     3207.08     65.24 o 
 -13   7   7      603.37      442.72     31.07 o 
 -11   7   7     1301.07     1207.31     36.70 o 
  -9   7   7      519.63      457.20     29.05 o 
  -7   7   7     1349.12     1423.14     38.57 o 
  -5   7   7       13.68       15.56     11.52 o 
  -3   7   7      138.54      126.32      7.90 o 
  -1   7   7      100.50      123.01      9.48 o 
   1   7   7      886.76      868.13     26.27 o 
   3   7   7     4856.18     5053.26     64.47 o 
   5   7   7      554.23      554.94     19.48 o 
   7   7   7     2205.09     2225.49     63.48 o 
   9   7   7     6251.91     6301.23     82.09 o 
  11   7   7     3991.12     3740.92     62.38 o 
  13   7   7        5.33       26.08     16.62 o 
  15   7   7       16.42       26.23     17.97 o 
  17   7   7      204.47      198.66     24.75 o 
  19   7   7      191.33      195.64     26.48 o 
  21   7   7       18.26      -15.53     19.91 o 
 -30   8   7      577.69      636.39     62.07 o 
 -28   8   7      332.54      408.06     51.85 o 
 -26   8   7      161.41      181.34     30.77 o 
 -24   8   7        9.57       -5.15     18.81 o 
 -22   8   7      121.53      127.55     21.54 o 
 -20   8   7      266.02      201.85     31.40 o 
 -18   8   7        2.55       -1.16     17.46 o 
 -16   8   7     1002.63      857.25     34.78 o 
 -14   8   7     7442.52     7059.04    111.97 o 
 -12   8   7      464.73      416.39     24.75 o 
 -10   8   7      657.64      628.34     28.26 o 
  -8   8   7      105.14       85.66     15.37 o 
  -6   8   7      401.69      402.71     23.15 o 
  -4   8   7      139.19       93.18     15.56 o 
  -2   8   7     1698.03     1868.19     29.75 o 
   0   8   7      452.99      431.65     28.88 o 
   2   8   7     2681.90     2885.05     48.91 o 
   4   8   7     2420.14     2330.82     39.51 o 
   6   8   7      259.28      293.79     16.31 o 
   8   8   7      516.80      499.94     20.30 o 
  10   8   7      610.94      599.62     22.48 o 
  12   8   7      116.72      142.08     20.25 o 
  14   8   7     1323.72     1279.83     43.98 o 
  16   8   7       48.38       53.01     19.26 o 
  18   8   7      309.92      316.58     37.11 o 
  20   8   7       30.98       31.21     20.93 o 
  22   8   7      248.13      266.70     39.37 o 
 -29   9   7       91.60       89.81     38.55 o 
 -27   9   7      793.11      764.80     62.25 o 
 -25   9   7       36.09       -9.75     18.97 o 
 -23   9   7      892.33      860.06     70.02 o 
 -21   9   7      157.09       97.02     20.64 o 
 -19   9   7      411.44      294.63     27.96 o 
 -17   9   7        6.37      -14.41     14.41 o 
 -15   9   7     1333.22     1212.56     56.42 o 
 -13   9   7     1523.48     1470.96     50.98 o 
 -11   9   7     8280.72     8447.27    127.77 o 
  -9   9   7     8559.49     8266.92    124.86 o 
  -7   9   7      669.95      558.40     55.40 o 
  -5   9   7      178.89      170.93     18.82 o 
  -3   9   7       44.35       31.70     13.62 o 
  -1   9   7       55.05       69.46      8.34 o 
   1   9   7     4958.50     4565.09     63.89 o 
   3   9   7      394.42      315.85     21.85 o 
   5   9   7     2464.68     2295.62     52.29 o 
   7   9   7     1017.52     1026.07     30.00 o 
   9   9   7       85.67       65.87     13.50 o 
  11   9   7      922.96      818.79     29.47 o 
  13   9   7        0.64       23.47     17.24 o 
  15   9   7       27.33       -6.22     17.97 o 
  17   9   7       43.99       33.70     23.85 o 
  19   9   7      769.35      732.62     40.51 o 
  21   9   7       63.88       41.83     22.94 o 
 -28  10   7     1231.48     1290.00     79.48 o 
 -26  10   7        0.99        1.86     24.40 o 
 -24  10   7      347.82      352.13     31.09 o 
 -22  10   7     1028.89      990.84     42.85 o 
 -20  10   7      637.62      623.50     33.99 o 
 -18  10   7     1053.47     1000.65     40.64 o 
 -16  10   7       85.70       74.12     20.15 o 
 -14  10   7     1223.54     1149.93     41.06 o 
 -12  10   7      392.65      324.24     29.79 o 
 -10  10   7     4070.07     3688.66     77.08 o 
  -8  10   7     2962.04     2947.57     63.08 o 
  -6  10   7      243.63      235.40     21.44 o 
  -4  10   7        3.31       26.66     15.78 o 
  -2  10   7      657.15      568.77     28.59 o 
   0  10   7        1.21       27.88     14.91 o 
   2  10   7      116.75      119.35     11.94 o 
   4  10   7     2080.40     2036.45     37.84 o 
   6  10   7      150.35      136.00     14.16 o 
   8  10   7      126.69      146.75     15.24 o 
  10  10   7      125.48      162.37     16.39 o 
  12  10   7     6222.53     6229.52    106.38 o 
  14  10   7      258.50      272.99     26.53 o 
  16  10   7       78.45      138.20     23.00 o 
  18  10   7      584.38      618.09     37.38 o 
  20  10   7      139.30      176.94     27.59 o 
 -27  11   7     1186.12     1303.61     81.33 o 
 -25  11   7       25.82       14.86     21.24 o 
 -23  11   7      170.10      213.02     37.61 o 
 -21  11   7      299.82      271.20     28.27 o 
 -19  11   7        0.01       13.51     18.15 o 
 -17  11   7       85.60       47.23     19.57 o 
 -15  11   7       13.32       -2.96     16.94 o 
 -13  11   7      108.91      138.87     21.49 o 
 -11  11   7      955.99      977.52     38.40 o 
  -9  11   7     1407.64     1327.74     43.37 o 
  -7  11   7     4871.67     4662.86    122.89 o 
  -5  11   7     2191.93     2025.98     52.62 o 
  -3  11   7      129.39      177.29     20.82 o 
  -1  11   7      350.95      283.74     26.03 o 
   1  11   7      146.75      146.32     27.54 o 
   3  11   7       14.78      -15.78     15.78 o 
   5  11   7     2525.40     2585.52     48.18 o 
   7  11   7        2.89       -3.89     11.88 o 
   9  11   7      480.84      481.23     30.35 o 
  11  11   7     1189.58     1229.00     54.75 o 
  13  11   7     1014.76      994.00     40.03 o 
  15  11   7      133.33       89.03     21.46 o 
  17  11   7      193.85      196.75     29.76 o 
  19  11   7      280.28      269.62     30.90 o 
 -26  12   7      926.87     1146.51    148.92 o 
 -24  12   7     1502.94     1559.54     55.76 o 
 -22  12   7     1974.79     1971.59     60.59 o 
 -20  12   7       23.57        2.06     18.77 o 
 -18  12   7       17.76       14.95     18.25 o 
 -16  12   7      165.70      127.35     22.14 o 
 -14  12   7      158.30      141.09     22.34 o 
 -12  12   7      701.96      718.04     35.39 o 
 -10  12   7        7.47       25.24     17.14 o 
  -8  12   7        8.00        8.98     16.57 o 
  -6  12   7     1471.12     1364.90     44.97 o 
  -4  12   7       22.87       63.92     18.39 o 
  -2  12   7       30.02       26.54     17.53 o 
   0  12   7     2701.53     2399.42     59.43 o 
   2  12   7     3763.56     3551.96     74.31 o 
   4  12   7      242.32      274.75     26.06 o 
   6  12   7      622.45      616.79     32.54 o 
   8  12   7      434.04      478.84     26.13 o 
  10  12   7      352.81      369.16     27.70 o 
  12  12   7      135.06      133.61     25.36 o 
  14  12   7      314.13      266.06     27.24 o 
  16  12   7        0.01       -8.23     18.54 o 
  18  12   7      208.53      196.58     28.81 o 
 -25  13   7       14.40      -17.43     37.03 o 
 -23  13   7       38.64       29.28     21.98 o 
 -21  13   7       49.62       50.44     23.35 o 
 -19  13   7      745.07      639.86     37.14 o 
 -17  13   7       43.75       51.08     20.93 o 
 -15  13   7       31.18       26.02     18.87 o 
 -13  13   7      655.09      557.38     33.59 o 
 -11  13   7        0.58       -3.00     17.41 o 
  -9  13   7     1057.23      921.31     39.67 o 
  -7  13   7     3752.65     3438.02     75.02 o 
  -5  13   7      802.62      759.22     36.14 o 
  -3  13   7      543.32      544.70     32.10 o 
  -1  13   7      534.82      544.41     31.80 o 
   1  13   7      298.03      302.44     26.55 o 
   3  13   7      524.60      479.98     33.73 o 
   5  13   7     1252.79     1319.66     56.42 o 
   7  13   7       48.27       -0.47     18.26 o 
   9  13   7      748.55      720.14     36.48 o 
  11  13   7       65.56       92.38     27.58 o 
  13  13   7       24.11        6.40     47.30 o 
  15  13   7       85.67       67.02     27.51 o 
  17  13   7      206.08      251.18     36.14 o 
 -22  14   7      963.47      916.10     46.83 o 
 -20  14   7      611.21      636.51     39.35 o 
 -18  14   7        0.48       10.69     22.17 o 
 -16  14   7     1176.95     1249.51     48.36 o 
 -14  14   7      409.87      403.17     31.55 o 
 -12  14   7        0.16        0.24     21.49 o 
 -10  14   7      172.52      133.37     23.37 o 
  -8  14   7        0.12      -14.86     16.84 o 
  -6  14   7      110.09       87.65     21.96 o 
  -4  14   7      131.78      111.34     22.17 o 
  -2  14   7      137.56      121.09     23.68 o 
   0  14   7        7.99       38.53     20.16 o 
   2  14   7     2849.88     2950.20     69.91 o 
   4  14   7      316.01      297.85     28.35 o 
   6  14   7      107.34      169.53     25.12 o 
   8  14   7      282.22      285.94     28.01 o 
  10  14   7        3.99      -16.33     21.43 o 
  12  14   7      126.33      121.42     35.75 o 
  14  14   7     1457.01     1799.90    187.31 o 
  16  14   7      316.79      278.52     87.84 o 
 -21  15   7      292.31      275.46     33.28 o 
 -19  15   7     1241.60     1310.37     53.48 o 
 -17  15   7      430.02      382.51     33.52 o 
 -15  15   7       88.16       97.41     24.48 o 
 -13  15   7      584.60      591.83     36.57 o 
 -11  15   7       70.48       45.11     20.27 o 
  -9  15   7      161.04      157.49     23.89 o 
  -7  15   7      845.63      824.43     39.67 o 
  -5  15   7      166.00      227.09     27.10 o 
  -3  15   7      599.26      510.86     33.62 o 
  -1  15   7      120.42      125.63     24.85 o 
   1  15   7      498.65      497.18     33.51 o 
   3  15   7      795.18      826.19     50.21 o 
   5  15   7       81.27       57.31     28.04 o 
   7  15   7      333.81      300.16     29.15 o 
   9  15   7      327.01      392.51     42.61 o 
  11  15   7       30.53       19.78     47.70 o 
  13  15   7      697.19      642.80     58.40 o 
 -20  16   7       14.83       49.99     24.59 o 
 -18  16   7      333.83      417.42     36.44 o 
 -16  16   7        8.47        5.32     22.03 o 
 -14  16   7      672.10      686.96     51.38 o 
 -12  16   7      818.02      822.70     45.29 o 
 -10  16   7      131.29      131.33     24.30 o 
  -8  16   7      554.44      516.94     35.27 o 
  -6  16   7      346.99      331.85     30.55 o 
  -4  16   7       29.81       18.76     31.07 o 
  -2  16   7       40.94       56.72     22.00 o 
   0  16   7       49.60       46.86     21.33 o 
   2  16   7      124.88      135.31     24.89 o 
   4  16   7      907.70      871.78     43.05 o 
   6  16   7      123.15      107.95     24.48 o 
   8  16   7        0.37       -6.09     20.45 o 
  10  16   7      726.03      802.36     62.61 o 
  12  16   7      432.22      466.79    110.52 o 
 -17  17   7      370.52      317.37     34.70 o 
 -15  17   7      209.78      226.77     30.95 o 
 -13  17   7      904.46      939.40     59.28 o 
 -11  17   7      554.31      603.25     44.16 o 
  -9  17   7       27.65        1.98     36.78 o 
  -7  17   7      453.63      467.20     34.87 o 
  -5  17   7      194.48      194.32     28.04 o 
  -3  17   7      514.42      499.42     46.18 o 
  -1  17   7      271.05      170.49     27.11 o 
   1  17   7       18.37        4.82     20.43 o 
   3  17   7       26.30       18.50     21.12 o 
   5  17   7       20.52       17.63     20.66 o 
   7  17   7       14.89      -19.85     19.85 o 
   9  17   7       14.59       26.37     27.44 o 
 -14  18   7       81.14      102.55     27.66 o 
 -12  18   7        0.69        5.58     23.68 o 
 -10  18   7       21.28       33.46     33.92 o 
  -8  18   7      325.41      312.17     32.42 o 
  -6  18   7     1069.91     1031.49     48.49 o 
  -4  18   7        1.90       -2.15     20.89 o 
  -2  18   7       67.88       33.72     22.66 o 
   0  18   7     2065.09     2171.93     90.97 o 
   2  18   7     1581.78     1518.17     56.71 o 
   4  18   7      981.18     1031.40     48.04 o 
   6  18   7        2.38        4.24     21.29 o 
  -9  19   7        7.57       37.90     23.76 o 
  -7  19   7        0.01      -27.20     27.20 o 
  -5  19   7       73.42       73.63     28.55 o 
  -3  19   7        2.24        1.75     22.29 o 
  -1  19   7      297.94      259.35     32.69 o 
   1  19   7      325.99      326.11     43.49 o 
 -32   0   8      783.38      903.97     91.91 o 
 -30   0   8       27.43        8.52     25.15 o 
 -28   0   8      283.78      235.76     34.08 o 
 -26   0   8        0.12       17.79     18.43 o 
 -24   0   8       10.26       17.05     17.44 o 
 -22   0   8      945.77     1096.29     42.98 o 
 -20   0   8       80.67      115.80     19.79 o 
 -18   0   8      535.66      524.21     28.24 o 
 -16   0   8    15256.50    14342.70    260.29 o 
 -14   0   8    14595.14    14417.82    211.98 o 
 -12   0   8     2606.24     2686.24     57.48 o 
 -10   0   8    11009.54    10911.52    164.43 o 
  -8   0   8     3270.36     3874.71     93.65 o 
  -6   0   8    14707.47    16003.62    263.30 o 
  -4   0   8     3038.39     3302.03     65.14 o 
  -2   0   8      584.40      444.89     22.97 o 
   0   0   8       11.56        6.43     11.10 o 
   2   0   8     6326.95     5825.27    100.28 o 
   4   0   8     3614.07     3529.71     70.52 o 
   6   0   8    12116.11    12224.96    183.85 o 
   8   0   8      684.08      539.98     25.12 o 
  10   0   8      564.39      527.84     92.49 o 
  12   0   8      672.62      605.88    117.50 o 
  14   0   8      762.36      554.08     47.70 o 
  16   0   8      737.01      679.68     50.47 o 
  18   0   8      180.02      205.80     36.99 o 
  20   0   8     1378.94     1314.12     76.78 o 
  22   0   8      299.13      278.10     45.87 o 
 -31   1   8       45.93       42.05     31.77 o 
 -29   1   8        0.11      -10.19     16.95 o 
 -27   1   8       11.04       11.45     13.07 o 
 -25   1   8      514.88      519.10     23.47 o 
 -23   1   8      218.38      240.32     18.98 o 
 -21   1   8     5301.58     5144.06     71.16 o 
 -19   1   8      566.48      546.34     20.77 o 
 -17   1   8      916.76      926.73     24.66 o 
 -15   1   8     1612.72     1586.71     30.75 o 
 -13   1   8       84.80       70.98      9.35 o 
 -11   1   8       80.51       89.84      9.51 o 
  -9   1   8     8630.81     8955.15     97.99 o 
  -7   1   8      157.31      155.57     12.49 o 
  -5   1   8     9170.14     9585.54    144.38 o 
  -3   1   8       42.29       51.05     11.71 o 
  -1   1   8     1067.57      906.66     20.52 o 
   1   1   8     3002.57     2804.67     42.62 o 
   3   1   8     1726.52     1806.31     32.68 o 
   5   1   8     1196.47     1231.11     32.66 o 
   7   1   8      820.75      800.96     22.20 o 
   9   1   8     1922.75     1918.60     33.47 o 
  11   1   8      299.90      247.07     25.19 o 
  13   1   8     1146.80     1085.38     40.32 o 
  15   1   8       10.13       11.17     18.94 o 
  17   1   8     1685.05     1463.96     58.27 o 
  19   1   8       40.24       22.62     19.58 o 
  21   1   8       65.24       81.23     25.03 o 
  23   1   8     1530.66     1547.34     58.64 o 
 -32   2   8      175.64      197.07     32.60 o 
 -30   2   8       94.05       61.74     25.48 o 
 -28   2   8      103.52      125.88     25.76 o 
 -26   2   8      123.30       98.35     17.26 o 
 -24   2   8      938.66      951.89     29.65 o 
 -22   2   8      282.06      329.62     18.94 o 
 -20   2   8      998.93      827.04     25.27 o 
 -18   2   8     9514.73     8947.78    103.76 o 
 -16   2   8     2230.46     1957.59     36.33 o 
 -14   2   8      145.76      128.77     14.95 o 
 -12   2   8       11.16        3.99      6.98 o 
 -10   2   8     1806.00     1924.58     54.33 o 
  -8   2   8     2794.69     2721.82     41.97 o 
  -6   2   8      219.75      188.05     11.22 o 
  -4   2   8     3395.83     3393.11     46.68 o 
  -2   2   8     5085.68     4917.12     61.40 o 
   0   2   8      532.48      546.55     17.70 o 
   2   2   8        3.48        1.51      8.38 o 
   4   2   8     1086.61      889.96     22.56 o 
   6   2   8      540.95      476.70     17.45 o 
   8   2   8     1023.02     1099.69     25.20 o 
  10   2   8     1513.62     1667.29     45.47 o 
  12   2   8      581.72      566.77     29.83 o 
  14   2   8        5.10       -4.39     18.73 o 
  16   2   8        3.59        6.98     17.56 o 
  18   2   8       49.09       63.52     21.01 o 
  20   2   8       97.46      101.79     23.84 o 
  22   2   8       14.55       -1.63     21.37 o 
 -31   3   8        8.09      -10.62     43.63 o 
 -29   3   8      234.94      274.29     32.87 o 
 -27   3   8      362.98      378.44     25.53 o 
 -25   3   8      660.67      734.93     31.28 o 
 -23   3   8      154.20      156.16     15.95 o 
 -21   3   8      231.34      216.44     16.40 o 
 -19   3   8        7.58        9.58     10.35 o 
 -17   3   8      485.72      474.16     18.55 o 
 -15   3   8      960.66      948.96     27.14 o 
 -13   3   8       45.47       75.19      9.13 o 
 -11   3   8     4939.82     4977.04     94.78 o 
  -9   3   8       19.68       16.13      6.53 o 
  -7   3   8      192.65      246.42     11.25 o 
  -5   3   8      109.94      113.43      9.40 o 
  -3   3   8      214.18      204.85     11.85 o 
  -1   3   8     2733.41     2857.47     42.02 o 
   1   3   8      378.49      432.94     18.58 o 
   3   3   8     4910.29     4865.39     62.31 o 
   5   3   8      278.77      234.46     13.68 o 
   7   3   8     2258.81     1965.71     35.05 o 
   9   3   8     2085.06     2054.08     71.73 o 
  13   3   8      390.88      339.55     26.21 o 
  15   3   8     5497.34     5049.19    105.63 o 
  17   3   8     2375.07     2147.37     59.71 o 
  19   3   8      782.36      742.90     42.99 o 
  21   3   8       35.87       31.15     21.25 o 
  23   3   8     1214.65     1143.82     54.58 o 
 -30   4   8      373.55      528.55     52.48 o 
 -28   4   8     1223.95     1311.28     70.98 o 
 -26   4   8      232.41      208.35     36.08 o 
 -24   4   8      803.95      866.35     32.31 o 
 -22   4   8      935.08     1035.67     51.21 o 
 -20   4   8     1426.67     1281.18     35.42 o 
 -18   4   8     1956.85     1998.05     37.32 o 
 -16   4   8    25983.45    24797.63    245.02 o 
 -14   4   8      628.64      652.67     21.07 o 
 -12   4   8     3416.97     3315.17     45.70 o 
 -10   4   8       34.00       26.87      9.73 o 
  -8   4   8      392.99      460.54     18.44 o 
  -6   4   8      811.05      734.64     16.70 o 
  -4   4   8     4484.65     4696.68     78.82 o 
  -2   4   8     4334.16     4620.68     55.21 o 
   0   4   8      135.89      144.28     10.86 o 
   2   4   8     2197.19     2334.32     37.77 o 
   4   4   8      368.03      374.92     16.00 o 
   6   4   8     4256.74     4399.14     59.42 o 
   8   4   8      326.14      281.08     18.40 o 
  10   4   8      178.00      179.06     20.43 o 
  12   4   8     1139.19      996.06     50.69 o 
  14   4   8      613.31      558.36     31.95 o 
  16   4   8     1053.22      893.62     39.64 o 
  18   4   8      240.26      233.55     26.61 o 
  20   4   8     1962.39     1946.39     60.78 o 
  22   4   8       41.98       49.25     44.67 o 
 -31   5   8     1068.78     1313.26     78.35 o 
 -29   5   8       29.62        8.72     29.61 o 
 -27   5   8      231.43      235.53     31.82 o 
 -25   5   8      345.29      335.84     27.63 o 
 -23   5   8       37.62       66.56     18.53 o 
 -21   5   8     1579.94     1535.23     40.16 o 
 -19   5   8      546.38      473.40     23.76 o 
 -17   5   8      317.78      358.20     21.98 o 
 -15   5   8     6960.28     6806.92    120.02 o 
 -13   5   8     3791.72     3782.63     66.86 o 
 -11   5   8     2282.67     2321.79     42.86 o 
  -7   5   8      326.91      333.23     16.02 o 
  -5   5   8     2108.98     2397.27     46.91 o 
  -3   5   8     6568.23     6592.41    112.67 o 
  -1   5   8     1337.79     1290.22     25.69 o 
   1   5   8      447.87      479.09     22.60 o 
   3   5   8     1114.41     1235.02     26.98 o 
   5   5   8       67.50       33.97      9.96 o 
   7   5   8     2590.33     2630.10     43.16 o 
   9   5   8       22.59        3.61     12.09 o 
  11   5   8     1123.96     1083.87     39.39 o 
  13   5   8      271.11      278.29     25.22 o 
  15   5   8      196.84      201.21     24.60 o 
  17   5   8       41.84       50.45     20.15 o 
  19   5   8      827.48      757.40     40.41 o 
  21   5   8      195.18      174.62     29.39 o 
 -30   6   8      941.91      858.75     65.21 o 
 -28   6   8     1052.00     1064.86     67.69 o 
 -26   6   8      204.94      289.27     27.52 o 
 -24   6   8      159.90      110.28     23.01 o 
 -22   6   8       93.85       96.29     21.16 o 
 -20   6   8      134.80      113.59     23.01 o 
 -18   6   8     3228.62     3131.86     67.21 o 
 -16   6   8      801.30      794.01     33.13 o 
 -14   6   8      346.40      344.34     23.54 o 
 -12   6   8      612.07      635.96     25.17 o 
 -10   6   8     1991.83     1876.14     36.52 o 
  -8   6   8      877.28      836.74     22.93 o 
  -4   6   8      341.55      318.21     15.20 o 
  -2   6   8      271.72      320.78     13.38 o 
   0   6   8      612.35      764.21     20.72 o 
   2   6   8        0.32        4.57      8.38 o 
   4   6   8       16.12       35.06     10.25 o 
   6   6   8     2186.70     2029.98     37.29 o 
   8   6   8     4657.73     4677.45     64.41 o 
  10   6   8        8.58       -1.80     13.47 o 
  12   6   8       41.58       46.34     17.42 o 
  14   6   8      435.27      415.95     37.28 o 
  16   6   8      614.18      571.33     39.13 o 
  18   6   8       27.31       -2.57     17.78 o 
  20   6   8       35.08       70.19     22.65 o 
  22   6   8     1054.40     1128.34     60.96 o 
 -29   7   8       41.03       13.90     48.86 o 
 -27   7   8     1028.29     1158.67     58.12 o 
 -25   7   8      509.03      505.38     33.18 o 
 -23   7   8      104.21      111.33     36.10 o 
 -21   7   8       15.81      -13.91     15.81 o 
 -19   7   8     3061.47     2755.41     63.99 o 
 -17   7   8     2181.82     2038.22     63.05 o 
 -15   7   8     1225.77     1045.47     37.70 o 
 -13   7   8     3395.92     3351.08     82.28 o 
 -11   7   8     1382.91     1441.24     41.51 o 
  -9   7   8     4751.67     4641.44     81.66 o 
  -7   7   8      282.81      281.75     21.22 o 
  -5   7   8      409.67      437.47     16.24 o 
  -3   7   8     3646.04     3740.04     75.59 o 
  -1   7   8      275.66      269.87     13.52 o 
   5   7   8      371.54      308.72     16.71 o 
   7   7   8     1248.70     1305.21     30.57 o 
   9   7   8     5449.60     5926.24     77.83 o 
  11   7   8      132.54      133.20     20.44 o 
  13   7   8      277.74      258.46     24.84 o 
  15   7   8      763.84      823.94     38.42 o 
  17   7   8       29.40       23.25     19.69 o 
  19   7   8      154.05      192.06     27.86 o 
  21   7   8      442.49      382.60     34.90 o 
 -28   8   8      172.47      178.80     42.07 o 
 -26   8   8       58.65       56.02     21.53 o 
 -24   8   8       17.59       37.23     23.85 o 
 -22   8   8      211.72      263.38     29.72 o 
 -20   8   8     1236.18     1285.32     44.86 o 
 -18   8   8     1330.96     1399.57     46.08 o 
 -16   8   8     4217.61     3875.00     82.62 o 
 -14   8   8     1355.88     1330.97     50.93 o 
 -12   8   8      158.55      172.85     20.41 o 
 -10   8   8     5350.28     5292.41     91.29 o 
  -8   8   8     1250.55     1264.45     43.32 o 
  -6   8   8      210.70      218.25     24.52 o 
  -4   8   8      439.54      371.80     23.30 o 
  -2   8   8      114.51      152.91     13.03 o 
   0   8   8      465.50      392.70     15.96 o 
   2   8   8      339.32      304.65     15.46 o 
   4   8   8       98.15      110.23     12.69 o 
   6   8   8      533.98      497.18     27.98 o 
   8   8   8       43.44       40.48     15.96 o 
  10   8   8       26.62       32.85     14.23 o 
  12   8   8       78.26       50.09     18.44 o 
  14   8   8      221.39      221.66     24.75 o 
  16   8   8      743.83      682.47     37.16 o 
  18   8   8       28.84       47.32     21.41 o 
  20   8   8        1.44        1.97     20.14 o 
 -27   9   8      155.10      142.69     32.24 o 
 -25   9   8      748.55      857.19     41.95 o 
 -23   9   8      844.41      862.81     40.50 o 
 -21   9   8      381.82      400.29     30.33 o 
 -19   9   8       23.62       14.61     17.34 o 
 -17   9   8      103.87       58.84     18.70 o 
 -15   9   8      193.64      191.92     22.48 o 
 -13   9   8     2281.11     2046.89     76.41 o 
 -11   9   8      489.43      438.74     27.22 o 
  -9   9   8    12147.49    11590.92    165.03 o 
  -7   9   8     3573.04     3396.85     69.23 o 
  -5   9   8     1156.47     1047.56     36.78 o 
  -3   9   8        4.43        3.10     14.02 o 
  -1   9   8     1636.12     1568.38     44.81 o 
   1   9   8       52.93       42.41     11.54 o 
   3   9   8        0.36        4.32     12.66 o 
   5   9   8      109.06      132.23     14.15 o 
   7   9   8      146.68      127.10     14.94 o 
   9   9   8     2029.07     2018.67     41.10 o 
  11   9   8      654.42      725.54     34.56 o 
  13   9   8       29.77       13.10     17.26 o 
  15   9   8      709.01      734.43     37.07 o 
  17   9   8       50.39       29.46     20.08 o 
  19   9   8      139.82      174.56     27.51 o 
 -28  10   8        1.13        6.97     33.25 o 
 -26  10   8      119.20      170.33     27.33 o 
 -24  10   8       29.28       25.40     20.81 o 
 -22  10   8     1557.02     1559.53     52.27 o 
 -20  10   8      138.12      111.22     30.36 o 
 -18  10   8      241.47      276.41     26.45 o 
 -16  10   8     4516.44     4171.29     84.32 o 
 -14  10   8     1895.32     1747.87     51.72 o 
 -12  10   8      575.33      567.18     31.37 o 
 -10  10   8      762.66      766.55     43.12 o 
  -8  10   8     2844.80     2929.10     65.08 o 
  -6  10   8      699.74      630.17     46.68 o 
  -4  10   8       88.71       82.87     17.63 o 
  -2  10   8     4994.51     4904.43     88.78 o 
   0  10   8      374.63      289.72     24.23 o 
   2  10   8        2.08        6.60     16.50 o 
   4  10   8      713.32      783.00     38.62 o 
   6  10   8     1124.22     1163.81     30.46 o 
   8  10   8     1889.70     1830.35     39.36 o 
  10  10   8     1909.04     1987.51     46.53 o 
  12  10   8      331.12      353.78     41.51 o 
  14  10   8        2.23       24.36     18.14 o 
  16  10   8      263.84      277.59     28.42 o 
  18  10   8       19.29       -2.98     20.73 o 
 -27  11   8      154.47      192.58     45.39 o 
 -25  11   8        1.03      -12.12     21.36 o 
 -23  11   8      798.42      844.57     42.84 o 
 -21  11   8        2.40       -2.39     18.42 o 
 -19  11   8       25.23       31.56     21.37 o 
 -17  11   8       17.06        4.69     17.95 o 
 -15  11   8     1893.90     2045.37     57.06 o 
 -13  11   8      178.10      166.97     38.29 o 
 -11  11   8     1772.79     1607.00     49.43 o 
  -9  11   8     3186.02     2920.64     67.01 o 
  -7  11   8      431.59      429.38     36.27 o 
  -5  11   8      367.29      401.16     33.69 o 
  -3  11   8      674.79      645.66     32.39 o 
  -1  11   8      170.27      169.53     22.51 o 
   1  11   8     1429.87     1151.85     41.69 o 
   3  11   8       99.77      119.95     27.54 o 
   5  11   8     1196.70     1231.38     50.77 o 
   7  11   8       63.91       75.87     20.25 o 
   9  11   8      222.40      236.11     25.02 o 
  11  11   8      722.31      776.32     36.53 o 
  13  11   8      911.59      975.59     57.09 o 
  15  11   8      242.19      268.70     28.38 o 
  17  11   8        9.76       27.34     28.04 o 
 -24  12   8      408.42      428.02     35.88 o 
 -22  12   8        9.05       27.30     20.73 o 
 -20  12   8        1.14       -8.81     18.82 o 
 -18  12   8       48.81       -2.84     19.00 o 
 -16  12   8      710.16      648.47     48.74 o 
 -14  12   8       42.72       27.32     18.73 o 
 -12  12   8     1051.31     1095.99     43.09 o 
 -10  12   8      619.83      574.20     33.59 o 
  -8  12   8       80.27       89.36     20.16 o 
  -6  12   8       29.13       12.83     18.47 o 
  -4  12   8      631.28      608.35     33.10 o 
  -2  12   8      230.73      230.79     25.43 o 
   0  12   8      346.87      295.66     26.04 o 
   2  12   8     1353.51     1250.33     44.68 o 
   4  12   8      343.29      348.99     38.29 o 
   6  12   8      168.11      134.76     22.88 o 
   8  12   8      696.55      668.72     35.41 o 
  10  12   8      202.21      196.96     40.21 o 
  12  12   8      300.09      365.55     46.40 o 
  14  12   8      655.45      691.82     45.24 o 
  16  12   8      400.23      388.81     38.87 o 
 -23  13   8       28.66       41.83     24.61 o 
 -21  13   8     1466.50     1627.94     56.80 o 
 -19  13   8       11.86        5.06     19.91 o 
 -17  13   8      488.05      533.50     35.00 o 
 -15  13   8      650.02      674.56     37.42 o 
 -13  13   8       35.72       17.60     18.65 o 
 -11  13   8       54.41       69.35     19.73 o 
  -9  13   8      945.62      963.47     41.77 o 
  -7  13   8      726.90      665.00     35.33 o 
  -5  13   8      192.66      179.12     24.41 o 
  -3  13   8     1758.47     1673.21     52.17 o 
  -1  13   8      426.60      395.80     30.41 o 
   1  13   8      178.03      147.57     24.17 o 
   3  13   8       30.09       43.70     20.66 o 
   5  13   8       58.71       84.14     24.12 o 
   7  13   8      280.39      310.44     30.39 o 
   9  13   8       23.17       23.27     23.98 o 
  11  13   8       53.76       62.82     51.77 o 
  13  13   8       72.27       75.20     46.54 o 
  15  13   8       12.00       -2.16     31.60 o 
 -22  14   8       52.36       19.49     23.41 o 
 -20  14   8       38.48       57.07     23.78 o 
 -18  14   8        6.12       35.11     22.28 o 
 -16  14   8      191.88      127.24     24.88 o 
 -14  14   8       61.91       50.75     24.68 o 
 -12  14   8      681.54      766.60     40.64 o 
 -10  14   8      616.77      680.45     42.32 o 
  -8  14   8      814.28      760.32     38.71 o 
  -6  14   8      219.96      235.51     26.69 o 
  -4  14   8     1481.19     1463.05     50.50 o 
  -2  14   8      281.08      308.17     28.78 o 
   0  14   8       68.54       87.07     27.04 o 
   2  14   8      130.78       93.24     25.02 o 
   4  14   8       69.06       37.78     21.55 o 
   6  14   8      346.14      357.56     42.48 o 
   8  14   8       10.86        8.69     23.35 o 
  10  14   8      505.20      548.10     57.13 o 
  12  14   8     1562.94     1819.64     87.26 o 
  14  14   8       41.45       35.73     37.81 o 
 -21  15   8      586.11      600.93     57.09 o 
 -19  15   8      182.00      217.04     30.31 o 
 -17  15   8      128.98      166.32     27.57 o 
 -15  15   8      822.37      788.72     43.66 o 
 -13  15   8      273.78      269.55     29.87 o 
 -11  15   8       36.36       69.36     25.65 o 
  -9  15   8      631.94      686.96     38.70 o 
  -7  15   8        1.13      -10.53     18.02 o 
  -5  15   8      303.71      306.06     30.00 o 
  -3  15   8      527.64      562.78     51.22 o 
  -1  15   8        0.28       22.87     20.07 o 
   1  15   8      330.27      324.36     30.86 o 
   3  15   8        2.15      -10.16     23.68 o 
   5  15   8      147.30      159.18     26.29 o 
   7  15   8      113.16      101.49     25.80 o 
   9  15   8      490.14      530.73     43.30 o 
  11  15   8        2.33      -33.31     33.31 o 
 -18  16   8        5.89      -16.23     21.95 o 
 -16  16   8      136.59      149.83     27.66 o 
 -14  16   8      237.03      238.63     40.17 o 
 -12  16   8      528.00      546.01     40.87 o 
 -10  16   8      230.27      170.29     27.56 o 
  -8  16   8       19.83       31.75     20.55 o 
  -6  16   8      599.93      608.26     38.30 o 
  -4  16   8        5.75      -10.62     20.28 o 
  -2  16   8       14.95       32.61     22.28 o 
   0  16   8      206.56      215.05     30.90 o 
   2  16   8       56.72       67.88     23.33 o 
   4  16   8      253.74      237.18     29.83 o 
   6  16   8      153.58      183.51     28.84 o 
   8  16   8       26.23       50.53     28.80 o 
  10  16   8        0.59      -32.05     32.05 o 
 -15  17   8       43.29        0.87     22.01 o 
 -13  17   8      206.47      212.26     42.82 o 
 -11  17   8      395.46      417.37     36.14 o 
  -9  17   8       12.66      -11.84     20.80 o 
  -7  17   8      118.56       86.54     24.96 o 
  -5  17   8     2381.12     2439.15     81.92 o 
  -3  17   8      173.13      218.42     30.16 o 
  -1  17   8      446.64      472.27     38.60 o 
   1  17   8       17.45       16.98     22.07 o 
   3  17   8      306.38      262.06     30.96 o 
   5  17   8      470.72      532.32     38.52 o 
   7  17   8       55.86       53.17     28.38 o 
 -12  18   8      166.17      134.97     29.39 o 
 -10  18   8      820.05      829.21     45.74 o 
  -8  18   8      667.05      736.55     44.84 o 
  -6  18   8        8.51       16.90     23.42 o 
  -4  18   8        2.51      -21.00     21.00 o 
  -2  18   8      805.60      754.03     44.53 o 
   0  18   8      340.82      360.24     35.29 o 
   2  18   8       94.26      107.53     27.82 o 
   4  18   8       39.45        7.33     24.10 o 
 -31   1   9      855.09      923.21     65.80 o 
 -29   1   9     1123.27     1177.86     53.11 o 
 -27   1   9       23.47       22.51     16.36 o 
 -25   1   9       19.85        2.95     12.07 o 
 -23   1   9       84.23       87.96     14.44 o 
 -21   1   9      510.60      503.11     21.85 o 
 -19   1   9      418.79      433.48     19.70 o 
 -17   1   9     1337.81     1239.02     34.17 o 
 -15   1   9       36.37       40.19     10.06 o 
 -13   1   9     1387.88     1372.99     28.37 o 
 -11   1   9       10.58       22.07      7.80 o 
  -9   1   9      625.28      640.33     19.30 o 
  -7   1   9     1239.33     1153.29     25.11 o 
  -5   1   9      457.08      452.35     16.85 o 
  -3   1   9     2194.69     2020.86     40.93 o 
  -1   1   9      971.40      977.58     37.46 o 
   1   1   9     2126.02     2051.80     36.46 o 
   3   1   9      832.05      826.09     24.36 o 
   5   1   9     4623.75     4333.83     59.77 o 
   7   1   9      269.76      317.79     15.85 o 
   9   1   9      553.63      412.97     26.45 o 
  11   1   9      110.98      122.71     20.40 o 
  13   1   9      581.60      574.82     38.45 o 
  15   1   9      149.59       79.82     20.97 o 
  17   1   9       33.19       11.10     18.52 o 
  19   1   9      316.15      310.68     31.04 o 
  21   1   9      142.05      151.38     28.00 o 
 -30   2   9     1212.97     1385.18     58.76 o 
 -28   2   9       71.48       90.31     21.22 o 
 -26   2   9      612.45      770.23     32.55 o 
 -24   2   9      492.97      514.86     27.00 o 
 -22   2   9     1624.71     1603.10     36.39 o 
 -20   2   9      233.83      237.96     16.73 o 
 -18   2   9     7472.64     7430.35    110.69 o 
 -16   2   9     1262.39     1285.69     28.80 o 
 -14   2   9     1936.88     1974.46     51.92 o 
 -12   2   9     3303.02     3420.10     48.65 o 
 -10   2   9     1337.65     1380.60     27.08 o 
  -8   2   9     1671.34     1684.61     30.75 o 
  -6   2   9     4323.96     4669.12     60.10 o 
   0   2   9     4690.15     4743.15     62.46 o 
   2   2   9       63.54       75.41     11.24 o 
   4   2   9    23903.27    24164.39    239.77 o 
   6   2   9     2575.55     2486.89     41.90 o 
   8   2   9       74.92      116.67     16.01 o 
  10   2   9     1210.49     1266.72     41.75 o 
  12   2   9      193.56      180.92     22.46 o 
  14   2   9        0.41      -14.77     17.03 o 
  16   2   9        4.94       11.35     18.30 o 
  18   2   9        2.48        4.10     19.58 o 
  20   2   9      862.87      815.11     44.31 o 
 -31   3   9       52.34       79.87     33.82 o 
 -29   3   9      495.72      558.69     91.91 o 
 -27   3   9      827.76      891.90     44.83 o 
 -25   3   9        5.97       19.31     14.95 o 
 -23   3   9        2.99       -4.33     13.72 o 
 -21   3   9     2103.64     2063.15     47.06 o 
 -19   3   9      205.60      198.66     18.68 o 
 -17   3   9     2356.18     2407.77     46.49 o 
 -15   3   9     3846.35     3798.88     53.87 o 
 -13   3   9      196.08      188.59     12.11 o 
 -11   3   9      356.09      370.02     14.82 o 
  -9   3   9     1725.55     1489.41     27.57 o 
  -7   3   9       25.36       17.10      7.72 o 
  -5   3   9     1213.08     1323.29     28.79 o 
  -3   3   9      115.78      157.91     12.70 o 
  -1   3   9     4813.14     4854.69     63.07 o 
   1   3   9     2076.94     2126.76     37.40 o 
   3   3   9      217.40      187.02     13.96 o 
   5   3   9     4175.77     4161.42     58.47 o 
   7   3   9     1348.89     1347.56     30.35 o 
   9   3   9        0.85        6.16     14.63 o 
  11   3   9     2224.65     1956.97     52.69 o 
  15   3   9      268.91      274.77     26.86 o 
  17   3   9      466.34      393.16     31.91 o 
  19   3   9        2.43       11.89     20.07 o 
  21   3   9      245.59      269.72     40.58 o 
 -30   4   9      408.32      351.76     47.12 o 
 -28   4   9      174.66      191.38     40.99 o 
 -26   4   9     1030.68     1074.89     42.84 o 
 -24   4   9     1632.41     1781.02     74.89 o 
 -22   4   9      233.31      181.57     19.53 o 
 -20   4   9      938.42      760.91     29.71 o 
 -18   4   9     2750.01     2526.45     59.87 o 
 -16   4   9     1987.48     1863.61     41.93 o 
 -14   4   9       82.42       53.46     13.02 o 
 -12   4   9      160.80      167.90     18.88 o 
 -10   4   9      244.24      184.59     15.01 o 
  -8   4   9      116.78      165.57     10.64 o 
  -6   4   9      140.28      165.74     10.45 o 
  -4   4   9     1278.79     1192.08     25.28 o 
  -2   4   9     1155.51     1254.28     25.16 o 
   0   4   9      373.86      337.47     19.51 o 
   2   4   9     9675.31     9485.01    128.22 o 
   4   4   9     2783.97     2683.16     44.00 o 
   6   4   9       82.47      107.29     12.80 o 
   8   4   9      112.29       83.47     14.07 o 
  10   4   9      341.55      375.16     26.81 o 
  12   4   9      357.46      350.40     27.46 o 
  14   4   9      409.37      344.14     28.62 o 
  16   4   9        0.95       13.63     18.54 o 
  18   4   9        7.89        9.24     20.24 o 
  20   4   9        0.08       -9.14     20.42 o 
 -29   5   9       10.32       17.35     31.03 o 
 -27   5   9      641.10      644.08     36.28 o 
 -25   5   9      493.91      410.94     30.34 o 
 -23   5   9      169.84      156.48     23.10 o 
 -21   5   9      311.29      315.99     26.39 o 
 -19   5   9     5547.48     5595.00     98.57 o 
 -17   5   9     4890.34     4766.28     75.29 o 
 -15   5   9     2797.65     2639.77     50.33 o 
 -13   5   9      291.16      243.42     17.16 o 
 -11   5   9      193.81      162.63     17.89 o 
  -9   5   9     2686.02     2766.14     53.75 o 
  -7   5   9     2336.35     2273.79     42.88 o 
  -5   5   9     3288.65     3162.17     44.25 o 
  -3   5   9      256.78      324.42     14.63 o 
  -1   5   9       14.80       -5.06     11.85 o 
   1   5   9       49.85       26.99      9.67 o 
   3   5   9     1163.91     1084.81     26.86 o 
   5   5   9     3707.76     3694.05     54.88 o 
   7   5   9    11714.75    11380.27    127.33 o 
   9   5   9      396.54      325.45     25.06 o 
  11   5   9      343.65      350.87     26.54 o 
  13   5   9      891.82      775.89     36.54 o 
  15   5   9      753.39      803.07     38.88 o 
  17   5   9      271.84      292.84     29.21 o 
  19   5   9       18.63       17.15     21.03 o 
  21   5   9      536.84      612.80     41.34 o 
 -30   6   9      512.13      568.41     84.35 o 
 -28   6   9     1392.94     1466.28     69.29 o 
 -26   6   9       85.33       45.66     30.06 o 
 -24   6   9      131.66      157.58     25.86 o 
 -22   6   9     1269.47     1390.75     46.67 o 
 -20   6   9      129.52       88.19     19.97 o 
 -18   6   9     2107.87     1908.94     59.95 o 
 -16   6   9        0.40        7.18     15.33 o 
 -14   6   9        3.73       -0.30     13.79 o 
 -12   6   9     1084.47      996.57     35.95 o 
  -8   6   9     4027.51     3830.88     59.91 o 
  -6   6   9      280.01      255.44     15.93 o 
  -2   6   9      597.71      555.64     17.96 o 
   0   6   9      406.57      400.15     16.63 o 
   2   6   9     5598.91     5363.43     69.67 o 
   4   6   9      235.67      278.43     16.29 o 
   6   6   9     8112.97     8324.82     99.68 o 
   8   6   9      420.44      362.55     21.05 o 
  10   6   9      142.59      181.79     23.01 o 
  12   6   9      861.11      844.30     41.64 o 
  14   6   9      759.57      783.69     38.17 o 
  16   6   9     2154.32     2116.99     61.42 o 
  18   6   9     2026.61     2306.15     66.22 o 
  20   6   9      643.04      712.56     42.95 o 
 -29   7   9      276.53      271.20     46.70 o 
 -27   7   9     1275.02     1425.40     51.67 o 
 -25   7   9      767.65      821.65     39.79 o 
 -23   7   9      210.79      226.00     25.69 o 
 -21   7   9      228.43      296.78     26.70 o 
 -19   7   9      100.15      106.61     19.98 o 
 -17   7   9     1042.67     1005.94     39.27 o 
 -15   7   9     6972.99     6566.04    137.03 o 
 -13   7   9     5859.73     5627.44     97.24 o 
 -11   7   9       97.28       67.67     16.68 o 
  -9   7   9      432.85      461.02     30.65 o 
  -7   7   9        1.73        6.95     13.76 o 
  -5   7   9      617.79      613.40     22.89 o 
  -3   7   9      304.63      327.41     17.29 o 
  -1   7   9       30.84       40.03     11.66 o 
   1   7   9     4693.79     4613.46     62.26 o 
   3   7   9     2303.57     2182.08     39.63 o 
   5   7   9      244.23      230.84     18.04 o 
   7   7   9     9704.02     9783.14    114.79 o 
   9   7   9      205.75      204.94     22.90 o 
  11   7   9       21.03       27.47     17.65 o 
  13   7   9       48.85       68.69     20.83 o 
  15   7   9      189.17      160.70     28.25 o 
  17   7   9       47.69       39.20     21.07 o 
  19   7   9      749.16      773.60     42.70 o 
 -28   8   9       96.92      121.18     33.68 o 
 -26   8   9       43.67       57.41     22.14 o 
 -24   8   9      160.23      181.32     25.98 o 
 -22   8   9       35.64       58.62     20.25 o 
 -20   8   9      527.97      437.07     39.02 o 
 -18   8   9      212.60      226.19     24.68 o 
 -16   8   9      351.88      356.81     28.31 o 
 -14   8   9       99.12      118.63     20.43 o 
 -12   8   9      339.89      242.80     29.39 o 
 -10   8   9     1278.86     1204.16     40.70 o 
  -8   8   9     2651.67     2400.76     57.19 o 
  -6   8   9     5141.85     4909.27    106.13 o 
  -4   8   9      798.79      932.67     38.62 o 
  -2   8   9        8.81       -4.14     15.11 o 
   0   8   9     2216.21     2228.96     44.49 o 
   4   8   9        0.10      -10.62     15.44 o 
   6   8   9        1.28       20.64     12.96 o 
   8   8   9     2915.91     2819.37     54.61 o 
  10   8   9      665.12      669.16     33.42 o 
  12   8   9     1511.21     1513.99     48.45 o 
  14   8   9      440.65      439.99     34.76 o 
  16   8   9        4.99        6.24     19.96 o 
  18   8   9       46.04       26.79     21.40 o 
 -27   9   9      146.65      156.78     28.21 o 
 -25   9   9      191.33      275.94     30.19 o 
 -23   9   9      277.38      353.02     32.41 o 
 -21   9   9     2043.89     2335.85     94.29 o 
 -19   9   9       23.01        8.95     18.17 o 
 -17   9   9     2594.77     2507.56     63.47 o 
 -15   9   9      113.03      106.70     21.21 o 
 -13   9   9     1412.63     1283.85     51.46 o 
 -11   9   9     2875.51     2714.97     63.73 o 
  -9   9   9       30.20       51.41     17.46 o 
  -7   9   9       28.60       33.65     15.58 o 
  -5   9   9      597.65      634.70     32.12 o 
  -3   9   9       12.26      -14.90     15.23 o 
  -1   9   9      678.32      567.27     45.20 o 
   1   9   9      233.10      195.69     39.29 o 
   3   9   9     1902.55     1939.85     43.07 o 
   5   9   9       84.35       56.18     13.44 o 
   7   9   9       43.87       25.64     13.15 o 
   9   9   9        3.42       -6.93     15.60 o 
  11   9   9     2476.70     2400.36     60.78 o 
  13   9   9     1556.85     1681.21     52.87 o 
  15   9   9       74.30       77.83     21.95 o 
  17   9   9      203.57      241.09     29.25 o 
 -26  10   9       91.07      114.95     26.15 o 
 -24  10   9     1672.58     1826.86     58.38 o 
 -22  10   9        0.41       -5.15     17.96 o 
 -20  10   9      326.21      360.24     30.27 o 
 -18  10   9      400.11      348.46     41.98 o 
 -16  10   9       13.53        4.69     17.14 o 
 -14  10   9      395.61      369.91     28.42 o 
 -12  10   9      447.57      376.74     28.55 o 
 -10  10   9      850.51      719.38     34.75 o 
  -8  10   9      378.34      328.58     26.75 o 
  -6  10   9      450.87      499.71     29.83 o 
  -4  10   9       49.58       43.88     17.55 o 
  -2  10   9      542.70      448.13     28.84 o 
   0  10   9       71.67       42.28     25.24 o 
   2  10   9     4561.25     4244.88     83.50 o 
   6  10   9     3932.92     3997.15     81.02 o 
   8  10   9      163.15      172.49     28.34 o 
  10  10   9       48.89       61.25     19.45 o 
  12  10   9      176.28      212.29     24.75 o 
  14  10   9        4.75       37.85     20.25 o 
  16  10   9       18.21       55.20     22.88 o 
 -25  11   9      523.06      499.47     37.93 o 
 -23  11   9     1855.25     1912.02     60.71 o 
 -21  11   9       22.13       16.93     20.24 o 
 -19  11   9       63.52       27.02     20.04 o 
 -17  11   9       47.11       62.72     19.94 o 
 -15  11   9        3.13       56.24     20.01 o 
 -13  11   9      480.09      494.83     37.61 o 
 -11  11   9     1208.57     1123.12     53.44 o 
  -9  11   9      474.92      368.91     28.89 o 
  -7  11   9        3.48        0.92     16.25 o 
  -5  11   9      204.28      172.91     23.30 o 
  -3  11   9      802.40      772.62     36.31 o 
  -1  11   9     1048.70     1011.11     40.93 o 
   1  11   9      756.27      578.36     32.84 o 
   3  11   9     1012.92      903.41     39.47 o 
   5  11   9      619.21      547.78     32.77 o 
   7  11   9     1143.11     1087.74     53.57 o 
   9  11   9      103.63       69.72     34.52 o 
  11  11   9      690.76      697.24     59.54 o 
  13  11   9      220.09      205.62     45.95 o 
  15  11   9      254.14      287.19     57.01 o 
 -24  12   9     1321.85     1304.52     53.39 o 
 -22  12   9      863.02      939.94     46.16 o 
 -20  12   9      647.19      703.96     60.28 o 
 -18  12   9     1433.71     1520.66     53.34 o 
 -16  12   9      389.41      362.66     30.98 o 
 -14  12   9      686.54      688.34     37.34 o 
 -12  12   9       72.44       71.15     20.62 o 
 -10  12   9      229.04      266.61     27.12 o 
  -8  12   9       65.12       36.65     18.45 o 
  -6  12   9       24.96       -4.17     17.84 o 
  -4  12   9      396.33      411.66     30.81 o 
  -2  12   9       97.06       91.91     21.21 o 
   0  12   9      637.46      598.32     34.88 o 
   2  12   9      368.75      367.37     29.64 o 
   4  12   9      632.03      575.38     34.37 o 
   6  12   9      111.81       98.31     22.49 o 
   8  12   9       83.08       37.96     24.62 o 
  10  12   9      113.64      113.71     43.63 o 
  12  12   9      790.16      699.15     60.06 o 
  14  12   9       17.34       30.79     49.44 o 
 -23  13   9     1887.35     2090.14     66.51 o 
 -21  13   9      281.07      292.07     31.91 o 
 -19  13   9     2985.17     2950.19     91.13 o 
 -17  13   9      150.29      201.66     27.86 o 
 -15  13   9       80.61       96.14     22.81 o 
 -13  13   9      373.35      341.10     30.33 o 
 -11  13   9       10.00       -0.87     17.46 o 
  -9  13   9      401.97      372.46     30.72 o 
  -7  13   9        1.97       -7.28     18.15 o 
  -5  13   9      212.69      174.00     25.55 o 
  -3  13   9      116.78      122.82     22.95 o 
  -1  13   9       35.71      -15.44     17.81 o 
   1  13   9        0.00       -3.38     18.70 o 
   3  13   9      377.02      373.13     31.06 o 
   5  13   9      426.15      389.72     31.57 o 
   7  13   9       57.53       47.26     21.69 o 
   9  13   9        2.68       -1.80     26.95 o 
  11  13   9      677.76      809.91     90.75 o 
  13  13   9      157.25      173.38     41.05 o 
 -22  14   9      118.81      133.08     43.03 o 
 -20  14   9      472.35      420.75     36.56 o 
 -18  14   9       25.34       32.84     22.70 o 
 -16  14   9     1145.66     1091.26     60.79 o 
 -14  14   9     1754.91     1701.85     56.87 o 
 -12  14   9      544.17      487.47     36.94 o 
 -10  14   9       59.78       54.33     27.71 o 
  -8  14   9      932.28      922.65     42.82 o 
  -6  14   9      279.08      277.65     28.14 o 
  -4  14   9      218.79      243.61     28.56 o 
  -2  14   9       13.49       10.68     19.15 o 
   0  14   9      327.74      361.70     31.69 o 
   2  14   9      385.83      325.57     30.59 o 
   4  14   9     1001.57     1029.31     45.26 o 
   6  14   9     1184.58     1306.30     50.75 o 
   8  14   9        8.48        0.36     26.04 o 
  10  14   9        0.64       -0.13     32.49 o 
  12  14   9      319.08      324.44     48.90 o 
 -19  15   9     1179.87     1209.30     67.67 o 
 -17  15   9      528.28      534.52     39.00 o 
 -15  15   9       40.10       27.68     22.14 o 
 -13  15   9       61.08       32.37     21.37 o 
 -11  15   9      457.71      456.33     35.06 o 
  -9  15   9      875.75      950.11     52.06 o 
  -7  15   9      270.11      299.30     30.59 o 
  -5  15   9      660.97      635.63     38.65 o 
  -3  15   9       92.53       64.15     22.06 o 
  -1  15   9     2187.36     2206.74     86.82 o 
   1  15   9        5.02       14.47     20.27 o 
   3  15   9     1005.96      963.63     45.41 o 
   5  15   9     2001.23     2015.27     62.72 o 
   7  15   9      481.57      559.16     45.35 o 
   9  15   9      154.05      116.38     45.37 o 
 -16  16   9      169.32      157.92     38.87 o 
 -14  16   9       65.13       79.50     24.76 o 
 -12  16   9       50.21       14.42     22.41 o 
 -10  16   9       27.71       36.69     22.44 o 
  -8  16   9        1.03       45.59     22.65 o 
  -6  16   9      271.58      282.42     31.16 o 
  -4  16   9       99.76      106.36     24.94 o 
  -2  16   9      347.63      302.60     32.40 o 
   0  16   9      403.70      334.11     32.80 o 
   2  16   9      907.53      993.69     76.57 o 
   4  16   9      226.18      242.47     36.94 o 
   6  16   9      322.57      406.59     50.71 o 
   8  16   9        1.81       55.93     29.32 o 
 -13  17   9       22.46       20.49     24.00 o 
 -11  17   9      246.64      243.74     31.50 o 
  -9  17   9      202.73      242.98     31.40 o 
  -7  17   9      595.88      580.99     40.72 o 
  -5  17   9     1223.96     1203.11     52.35 o 
  -3  17   9        3.94      -18.53     21.75 o 
  -1  17   9      193.82      227.81     39.97 o 
   1  17   9       20.41       10.37     23.49 o 
   3  17   9       69.03      104.60     28.06 o 
   5  17   9      780.00      906.13     49.87 o 
  -8  18   9      696.13      605.70     42.51 o 
  -6  18   9       46.48      -11.84     23.33 o 
  -4  18   9     1532.20     1734.21     62.87 o 
  -2  18   9      607.19      630.56     42.55 o 
 -30   0  10      134.43      195.45     57.01 o 
 -28   0  10     1154.46     1220.33     65.67 o 
 -26   0  10        7.33       -4.47     22.99 o 
 -24   0  10     4431.75     4399.69     96.45 o 
 -22   0  10      143.48      176.77     23.16 o 
 -20   0  10      109.07      113.47     20.41 o 
 -18   0  10       90.86      103.17     19.51 o 
 -16   0  10     8030.57     7760.20    132.67 o 
 -14   0  10     2216.74     2292.65     56.30 o 
 -12   0  10    11904.11    11862.07    182.83 o 
 -10   0  10      517.15      499.84     31.09 o 
  -8   0  10     1411.94     1193.13     38.28 o 
  -6   0  10      287.13      377.03     23.85 o 
  -4   0  10     7049.98     6365.41    150.09 o 
  -2   0  10      114.33      126.99     18.65 o 
   0   0  10      149.09      218.64     21.35 o 
   2   0  10     3584.37     3482.39     74.91 o 
   4   0  10      556.07      619.19     31.33 o 
   6   0  10     6628.70     6209.37    174.61 o 
   8   0  10      101.37       21.93     40.72 o 
  10   0  10       66.49       63.18     27.93 o 
  12   0  10      516.40      533.61     45.22 o 
  14   0  10        0.08       11.43     25.67 o 
  16   0  10        7.41       -7.61     25.90 o 
  18   0  10      184.25      166.11     39.74 o 
  20   0  10     1131.06     1292.46    125.07 o 
 -31   1  10       30.89       53.08     32.88 o 
 -29   1  10      377.24      446.10     49.64 o 
 -27   1  10      301.53      354.80     25.89 o 
 -25   1  10      764.98      771.89     31.98 o 
 -23   1  10     3672.00     3641.08     67.11 o 
 -21   1  10        4.28        4.13     11.56 o 
 -19   1  10     5363.35     5167.65     71.36 o 
 -17   1  10     1039.80     1118.79     28.54 o 
 -15   1  10       74.08       80.06     11.70 o 
 -13   1  10     1306.86     1347.03     29.07 o 
 -11   1  10      253.54      308.01     16.74 o 
  -9   1  10       90.72      110.96     11.41 o 
  -7   1  10       14.27       18.53      9.01 o 
  -5   1  10      632.39      649.15     20.85 o 
  -3   1  10    14144.03    13415.13    143.29 o 
  -1   1  10     1740.18     1798.87     35.26 o 
   1   1  10     3577.31     3413.70     51.94 o 
   3   1  10     9318.34     8821.64    103.37 o 
   5   1  10       51.79       44.44     14.22 o 
   7   1  10     3493.04     3374.21     52.34 o 
   9   1  10     2391.57     2123.89     56.93 o 
  11   1  10      460.84      401.78     35.55 o 
  13   1  10      122.76       88.45     21.55 o 
  15   1  10      175.02      217.51     25.99 o 
  17   1  10       27.59       27.82     21.51 o 
  19   1  10       12.85        2.77     21.34 o 
 -30   2  10       84.30      119.83     52.35 o 
 -28   2  10      211.53      232.51     30.56 o 
 -26   2  10      216.69      268.37     23.54 o 
 -24   2  10      208.34      247.56     22.16 o 
 -22   2  10      793.58      818.30     31.66 o 
 -20   2  10      235.80      304.07     33.90 o 
 -18   2  10      107.58      124.30     17.03 o 
 -16   2  10      276.36      339.04     20.99 o 
 -14   2  10        0.05       -6.20      9.80 o 
 -12   2  10      361.51      331.22     15.53 o 
 -10   2  10      839.63      843.91     28.68 o 
  -8   2  10      131.71      136.27     18.69 o 
  -6   2  10      143.80      166.21     14.31 o 
  -4   2  10     1386.43     1285.99     32.84 o 
  -2   2  10     2730.78     2475.21     41.80 o 
   0   2  10      429.26      466.04     32.27 o 
   2   2  10      151.95      167.60     14.17 o 
   4   2  10      555.20      511.50     26.10 o 
   6   2  10      859.17      762.99     25.81 o 
   8   2  10        8.90        9.49     16.51 o 
  10   2  10      685.44      790.64     46.68 o 
  12   2  10       22.97       31.98     18.35 o 
  14   2  10        4.74      -17.55     17.55 o 
  16   2  10        0.07        6.98     19.26 o 
  18   2  10      302.39      290.43     30.97 o 
  20   2  10      692.64      736.75     43.99 o 
 -31   3  10      440.71      493.13     51.42 o 
 -29   3  10      290.23      326.97     43.55 o 
 -27   3  10       64.76       57.21     20.82 o 
 -25   3  10      832.41      863.79     39.54 o 
 -23   3  10      115.61      124.78     18.22 o 
 -21   3  10     2295.13     2281.29     50.59 o 
 -19   3  10     3732.85     3445.08     87.23 o 
 -17   3  10     9022.42     8450.98    114.40 o 
 -15   3  10        3.59        6.87     12.24 o 
 -13   3  10       47.73       68.94     14.51 o 
 -11   3  10      346.20      304.65     14.10 o 
  -9   3  10      120.19       78.97     10.62 o 
  -7   3  10      250.60      310.16     17.71 o 
  -5   3  10      177.43      180.96     12.94 o 
  -3   3  10      583.58      584.67     20.35 o 
  -1   3  10     1420.13     1416.58     30.70 o 
   1   3  10     5317.52     5118.19     68.21 o 
   3   3  10      807.35      696.33     23.67 o 
   5   3  10        3.78        6.21     10.42 o 
   7   3  10      363.97      316.84     23.46 o 
   9   3  10      617.94      581.06     31.22 o 
  11   3  10      495.52      391.87     29.72 o 
  13   3  10      150.31      133.69     23.12 o 
  15   3  10      451.28      430.26     38.96 o 
  17   3  10      343.46      338.51     32.46 o 
  19   3  10      853.43      857.33     46.03 o 
 -30   4  10        1.13       -4.02     29.61 o 
 -28   4  10     1200.64     1251.72     48.84 o 
 -26   4  10      245.50      227.51     26.61 o 
 -24   4  10     1585.06     1419.90     47.70 o 
 -22   4  10       66.73       61.99     19.64 o 
 -20   4  10      141.76      141.99     21.57 o 
 -18   4  10      152.49      162.35     18.34 o 
 -16   4  10     1322.26     1199.14     36.85 o 
 -14   4  10    19566.63    19727.86    225.69 o 
 -12   4  10     1409.83     1193.68     32.84 o 
 -10   4  10     4497.06     4198.06     66.76 o 
  -6   4  10       15.84       13.80      7.98 o 
  -4   4  10       79.97       39.30      9.83 o 
  -2   4  10     4015.53     3803.50     54.89 o 
   0   4  10       57.31       95.02     12.07 o 
   2   4  10      115.78      108.13     12.78 o 
   4   4  10        0.12       -1.97     10.72 o 
   6   4  10      736.52      625.23     22.74 o 
   8   4  10     1036.83     1067.37     39.77 o 
  10   4  10       45.99       15.10     17.91 o 
  12   4  10     1751.81     1748.97     52.97 o 
  14   4  10        4.01        3.96     18.44 o 
  16   4  10     1173.49     1208.19     73.55 o 
  18   4  10     2045.65     2180.03     66.23 o 
 -29   5  10     1035.74     1100.45     56.94 o 
 -27   5  10      301.91      349.22     30.65 o 
 -25   5  10     1449.38     1455.54     98.57 o 
 -23   5  10      268.91      220.35     25.58 o 
 -21   5  10       54.10       51.19     19.76 o 
 -19   5  10      612.29      576.10     39.13 o 
 -17   5  10      842.85      764.14     62.64 o 
 -15   5  10     1368.69     1360.03     43.45 o 
 -13   5  10      190.56      191.07     21.08 o 
 -11   5  10      411.55      364.24     19.80 o 
  -9   5  10     3150.73     2898.67     61.15 o 
  -7   5  10      165.80      175.10     15.69 o 
  -5   5  10       12.41        8.02     12.00 o 
  -3   5  10     2603.43     2655.21     58.17 o 
  -1   5  10      341.43      356.91     17.07 o 
   1   5  10     2162.83     2139.93     39.00 o 
   3   5  10      172.94      193.50     14.92 o 
   5   5  10        0.30       -7.79     10.90 o 
   7   5  10      608.52      530.18     28.52 o 
   9   5  10       17.78        3.33     15.09 o 
  11   5  10     1086.97      877.05     38.39 o 
  13   5  10      231.49      236.25     27.37 o 
  15   5  10      183.61      183.61     26.06 o 
  17   5  10      364.26      391.57     42.99 o 
  19   5  10       76.78       40.43     38.12 o 
 -28   6  10      736.75      775.26     41.01 o 
 -26   6  10      139.73      157.12     24.85 o 
 -24   6  10      207.93      143.44     23.69 o 
 -22   6  10      230.31      223.82     25.17 o 
 -20   6  10       73.66       91.11     20.09 o 
 -18   6  10       37.89       35.68     18.46 o 
 -16   6  10       24.31        7.53     16.02 o 
 -14   6  10       36.91       56.41     18.17 o 
 -12   6  10        4.03        9.11     15.56 o 
 -10   6  10     2396.10     2179.37     61.70 o 
  -8   6  10      924.65      885.94     35.24 o 
  -6   6  10      127.94       98.23     13.78 o 
  -4   6  10     3548.25     3410.67     57.78 o 
  -2   6  10     3094.00     2968.17     53.01 o 
   0   6  10     2913.80     2689.26     48.99 o 
   2   6  10     1181.74     1088.31     38.68 o 
   4   6  10      252.23      264.20     22.55 o 
   6   6  10      116.99       83.27     14.75 o 
   8   6  10      388.03      433.66     40.64 o 
  10   6  10      203.77      162.12     22.24 o 
  12   6  10      138.70      159.02     24.18 o 
  14   6  10     1353.04     1383.02     49.91 o 
  16   6  10      253.28      303.27     33.25 o 
  18   6  10      130.53      121.41     26.84 o 
 -29   7  10       18.25       49.13     29.53 o 
 -27   7  10       44.65       29.74     21.61 o 
 -25   7  10       94.70       73.86     22.62 o 
 -23   7  10        2.80        2.98     18.16 o 
 -21   7  10      773.02      819.74     59.95 o 
 -19   7  10      241.16      265.66     27.82 o 
 -17   7  10        0.34        4.02     18.30 o 
 -15   7  10      555.49      606.06     32.28 o 
 -13   7  10     1079.65     1158.16     41.51 o 
 -11   7  10     1984.85     1905.19     52.15 o 
  -9   7  10      413.65      373.22     26.17 o 
  -7   7  10      230.18      333.48     31.23 o 
  -5   7  10     1572.10     1460.90     44.19 o 
  -3   7  10     2050.43     2044.18     42.22 o 
  -1   7  10     1146.61     1036.73     30.94 o 
   1   7  10      419.21      430.91     22.21 o 
   3   7  10     2583.31     2698.61     46.72 o 
   5   7  10        7.06       23.79     12.33 o 
   7   7  10     1645.66     1686.84     41.30 o 
   9   7  10      130.88      170.89     22.41 o 
  11   7  10      390.52      391.92     32.07 o 
  13   7  10       12.74       40.29     19.03 o 
  15   7  10      149.98       96.30     23.89 o 
  17   7  10       72.11       47.29     22.98 o 
 -28   8  10      857.59      888.19     45.20 o 
 -26   8  10        0.93       -4.57     23.01 o 
 -24   8  10      424.44      431.59     42.99 o 
 -22   8  10        2.46      -20.49     20.49 o 
 -20   8  10      902.96      965.81     51.89 o 
 -18   8  10      324.85      331.72     28.13 o 
 -16   8  10      790.90      790.95     36.99 o 
 -14   8  10     3176.59     3182.37     99.20 o 
 -12   8  10      750.80      848.94     40.81 o 
 -10   8  10     1221.31     1169.28     41.62 o 
  -8   8  10     1116.48     1198.93     41.88 o 
  -6   8  10     2346.01     1985.43     53.65 o 
  -4   8  10       55.30      121.85     20.00 o 
  -2   8  10     4981.11     4759.07     88.26 o 
   0   8  10     1555.49     1664.27     48.34 o 
   2   8  10      130.20      162.94     17.30 o 
   4   8  10      226.83      192.96     18.95 o 
   6   8  10      149.88      155.33     18.59 o 
   8   8  10     1255.05     1147.78     41.30 o 
  10   8  10        5.78       14.34     17.95 o 
  12   8  10     1581.10     1731.07     55.25 o 
  14   8  10      184.21      184.06     26.63 o 
  16   8  10      473.32      614.75     63.47 o 
 -27   9  10       93.70      137.18     27.48 o 
 -25   9  10        7.05       13.58     20.68 o 
 -23   9  10      101.09      154.14     25.43 o 
 -21   9  10      485.24      510.81     34.37 o 
 -19   9  10      990.87      822.20     40.00 o 
 -17   9  10       30.96       56.49     19.97 o 
 -15   9  10       45.87       33.06     18.57 o 
 -13   9  10      815.04      865.06     38.69 o 
 -11   9  10      222.10      178.09     23.18 o 
  -9   9  10      137.97      171.38     22.84 o 
  -7   9  10      313.14      351.69     30.39 o 
  -5   9  10     2463.41     2467.70     60.92 o 
  -3   9  10      504.88      489.82     49.03 o 
  -1   9  10       62.56       39.56     18.18 o 
   1   9  10       74.12       72.60     19.84 o 
   3   9  10      381.07      437.15     30.15 o 
   5   9  10      799.75      768.54     36.22 o 
   7   9  10      144.98      114.60     31.07 o 
   9   9  10      622.00      690.53     56.07 o 
  11   9  10     1183.98     1255.95     70.87 o 
  13   9  10      352.26      356.29     46.93 o 
  15   9  10        9.57       25.98     21.55 o 
 -26  10  10      107.37      159.49     31.94 o 
 -24  10  10      234.47      296.58     31.84 o 
 -22  10  10       66.69       82.42     28.88 o 
 -20  10  10       10.47       38.38     20.56 o 
 -18  10  10        2.51       19.56     19.06 o 
 -16  10  10      133.52      109.59     22.10 o 
 -14  10  10      259.81      240.04     26.61 o 
 -12  10  10      635.08      513.77     32.59 o 
 -10  10  10      531.24      467.22     35.77 o 
  -8  10  10      274.58      193.06     24.04 o 
  -6  10  10       45.94       53.58     19.28 o 
  -4  10  10        5.66        1.29     17.52 o 
  -2  10  10     1243.86     1233.70     82.28 o 
   0  10  10      182.08      192.16     24.35 o 
   2  10  10      518.14      370.23     28.57 o 
   4  10  10       90.86       89.03     19.69 o 
   6  10  10      707.08      686.49     35.88 o 
   8  10  10      299.58      298.49     45.22 o 
  10  10  10       45.91       55.27     36.60 o 
  12  10  10      534.82      510.61     54.68 o 
  14  10  10      244.70      320.79     52.93 o 
 -25  11  10       26.93       47.09     24.19 o 
 -23  11  10      285.40      243.78     30.36 o 
 -21  11  10       25.52        4.92     19.82 o 
 -19  11  10      648.68      756.14     40.72 o 
 -17  11  10      239.22      257.58     28.20 o 
 -15  11  10       30.71      -11.58     17.32 o 
 -13  11  10        0.02        7.47     18.09 o 
 -11  11  10      319.59      341.81     29.00 o 
  -9  11  10      142.08      100.56     21.49 o 
  -7  11  10        6.97       23.90     18.42 o 
  -5  11  10     1984.80     1989.23     57.03 o 
  -3  11  10     1175.35     1216.30     50.04 o 
  -1  11  10     2749.08     2471.12     64.14 o 
   1  11  10      137.12      173.74     24.70 o 
   3  11  10     2131.57     2276.28     62.26 o 
   5  11  10      563.42      655.55     36.33 o 
   7  11  10       10.43       29.23     37.53 o 
   9  11  10        1.80       -3.62     29.07 o 
  11  11  10      688.59      650.52     57.86 o 
  13  11  10        0.01       -6.81     34.43 o 
 -24  12  10     1213.84     1212.67     53.10 o 
 -22  12  10        0.61       12.41     21.82 o 
 -20  12  10      315.21      303.16     31.55 o 
 -18  12  10     1267.34     1381.35     52.60 o 
 -16  12  10      573.80      487.50     47.35 o 
 -14  12  10     3250.64     3440.86     80.23 o 
 -12  12  10      118.44      107.82     22.57 o 
 -10  12  10       47.00       29.43     18.90 o 
  -8  12  10      725.02      743.00     38.68 o 
  -6  12  10        0.03      -25.69     25.69 o 
  -4  12  10      951.80      843.41     58.27 o 
  -2  12  10      706.92      650.49     36.69 o 
   0  12  10       23.27       55.17     21.20 o 
   2  12  10      219.25      220.07     26.80 o 
   4  12  10      103.39       94.71     23.21 o 
   6  12  10      418.48      428.54     32.99 o 
   8  12  10     1135.95     1237.64    138.45 o 
  10  12  10      936.89      982.03     72.80 o 
  12  12  10     2862.68     3273.44    122.52 o 
 -21  13  10        0.04      -19.83     19.83 o 
 -19  13  10      269.31      276.47     44.84 o 
 -17  13  10        0.04        2.17     19.94 o 
 -15  13  10      241.91      255.78     29.09 o 
 -13  13  10       49.22       53.42     21.80 o 
 -11  13  10        0.80        5.00     19.58 o 
  -9  13  10     1345.28     1270.76     48.42 o 
  -7  13  10        1.30       -5.22     28.55 o 
  -5  13  10      137.18      161.20     25.39 o 
  -3  13  10      582.55      486.76     33.94 o 
  -1  13  10        7.59        2.40     18.60 o 
   1  13  10       11.74       45.12     21.50 o 
   3  13  10       60.94       80.81     23.03 o 
   5  13  10      446.96      419.38     34.06 o 
   7  13  10      388.62      403.87     40.03 o 
   9  13  10      136.08       99.71     41.49 o 
  11  13  10       95.72      115.32     32.49 o 
 -20  14  10      428.88      365.54     35.98 o 
 -18  14  10      466.33      433.87     37.16 o 
 -16  14  10     1190.61     1173.36     60.31 o 
 -14  14  10      792.31      757.69     42.40 o 
 -12  14  10       28.38       21.79     21.22 o 
 -10  14  10      281.20      319.05     31.41 o 
  -8  14  10     3306.29     3360.59     92.75 o 
  -6  14  10       72.08       52.62     22.38 o 
  -4  14  10      835.46      888.47     48.36 o 
  -2  14  10        2.63       23.91     26.36 o 
   0  14  10      245.14      282.96     32.75 o 
   2  14  10      466.48      433.26     34.00 o 
   4  14  10        9.66       -2.07     22.10 o 
   6  14  10       85.54       39.25     28.64 o 
   8  14  10       38.15       50.18     37.26 o 
  10  14  10      155.82      253.23     52.94 o 
 -19  15  10      201.97      189.62     30.23 o 
 -17  15  10      230.42      264.20     44.20 o 
 -15  15  10        0.84      -19.47     19.47 o 
 -13  15  10      172.65      159.34     31.08 o 
 -11  15  10      568.93      647.18     40.18 o 
  -9  15  10        0.00       23.58     34.93 o 
  -7  15  10      725.27      756.69     42.63 o 
  -5  15  10      143.80      194.15     28.24 o 
  -3  15  10        1.96       32.47     24.21 o 
  -1  15  10       20.23        8.46     21.94 o 
   1  15  10     1438.31     1566.31     93.20 o 
   3  15  10      156.72      157.34     28.96 o 
   5  15  10       11.21      -17.66     22.50 o 
   7  15  10      160.94      150.47     44.33 o 
 -16  16  10      197.63      255.32     33.63 o 
 -14  16  10        0.14       22.55     25.86 o 
 -12  16  10      505.43      468.64     37.36 o 
 -10  16  10      152.27      153.22     28.76 o 
  -8  16  10        0.82      -19.76     19.76 o 
  -6  16  10       23.84       19.25     22.00 o 
  -4  16  10      273.31      280.61     51.79 o 
  -2  16  10     1241.79     1143.64     51.83 o 
   0  16  10     3111.55     3408.12     85.48 o 
   2  16  10      321.12      336.00     35.00 o 
   4  16  10      142.48      182.13     33.25 o 
 -11  17  10      232.80      261.02     34.29 o 
  -9  17  10     1091.50     1144.34     52.85 o 
  -7  17  10      226.63      190.16     31.21 o 
  -5  17  10        0.07        5.19     24.35 o 
  -3  17  10      389.09      323.22     36.44 o 
  -1  17  10      104.20      134.27     30.27 o 
   1  17  10       43.32       43.00     26.22 o 
 -29   1  11     1101.55     1304.95     59.01 o 
 -27   1  11      281.49      291.16     39.97 o 
 -25   1  11       16.97       -2.93     18.55 o 
 -23   1  11       16.25       24.10     15.97 o 
 -21   1  11      190.97      202.96     20.34 o 
 -19   1  11     2324.22     2311.01     50.24 o 
 -17   1  11      206.88      229.43     21.62 o 
 -15   1  11       51.03       67.33     11.79 o 
 -13   1  11      293.84      348.13     17.27 o 
 -11   1  11      144.67      183.11     13.87 o 
  -9   1  11        0.78       -8.21      8.81 o 
  -7   1  11      626.53      609.45     28.49 o 
  -5   1  11      246.46      242.21     17.12 o 
  -3   1  11      289.51      302.32     17.59 o 
  -1   1  11     5222.49     5251.56     71.38 o 
   1   1  11      579.18      557.43     26.34 o 
   3   1  11     4043.87     3705.73     57.54 o 
   5   1  11     1655.09     1449.32     34.04 o 
   7   1  11      251.01      276.95     24.98 o 
   9   1  11        1.33       10.26     16.88 o 
  11   1  11       98.64       56.84     20.20 o 
  13   1  11      523.93      530.41     61.96 o 
  15   1  11       24.99       40.26     21.33 o 
  17   1  11       64.44       75.49     24.64 o 
 -30   2  11      141.57      100.05     57.01 o 
 -28   2  11      361.77      447.09     39.53 o 
 -26   2  11      721.49      726.99     37.54 o 
 -24   2  11     5971.71     6105.48    150.09 o 
 -22   2  11      714.70      768.68     43.48 o 
 -20   2  11      982.97      901.35     33.39 o 
 -18   2  11       35.46       52.38     15.53 o 
 -16   2  11     3537.19     3308.05     63.45 o 
 -14   2  11     1149.47     1146.64     41.37 o 
 -12   2  11      941.14      878.99     34.27 o 
 -10   2  11      118.13      158.27     13.08 o 
  -8   2  11      738.18      645.29     21.57 o 
  -6   2  11     1841.69     1788.08     39.44 o 
  -4   2  11       49.69       59.12     11.78 o 
  -2   2  11      793.55      760.93     24.58 o 
   0   2  11     1501.11     1425.78     33.21 o 
   2   2  11     3219.03     3072.05     46.96 o 
   4   2  11     9145.83     9094.86    108.46 o 
   6   2  11        7.21       17.87     11.86 o 
   8   2  11      884.86      768.08     46.41 o 
  10   2  11      210.26      261.87     25.89 o 
  12   2  11       41.60       -2.94     17.26 o 
  14   2  11     1908.14     1900.68     59.26 o 
  16   2  11      454.03      471.52     36.94 o 
  18   2  11       19.17        4.40     22.53 o 
 -29   3  11        0.69       25.38     40.53 o 
 -27   3  11      502.87      562.95     35.95 o 
 -25   3  11      226.10      238.43     26.12 o 
 -23   3  11      149.05      126.25     22.02 o 
 -21   3  11       40.57       21.82     17.31 o 
 -19   3  11      136.60      200.52     20.06 o 
 -17   3  11     1556.95     1429.42     46.38 o 
 -15   3  11     1451.79     1387.18     38.01 o 
 -13   3  11        2.84      -11.65     11.65 o 
 -11   3  11      434.51      484.07     30.03 o 
  -9   3  11      913.44      942.60     30.24 o 
  -7   3  11        3.34       30.70     10.06 o 
  -5   3  11     6713.30     6680.71     83.23 o 
  -3   3  11     1103.13      988.38     27.18 o 
  -1   3  11     2001.01     2137.86     40.41 o 
   1   3  11     3720.02     3788.24     76.74 o 
   3   3  11        8.51      -10.78     10.78 o 
   5   3  11      101.75       87.78     13.74 o 
   7   3  11       27.19       43.68     18.22 o 
   9   3  11      285.73      242.80     26.03 o 
  11   3  11      392.43      377.32     29.69 o 
  13   3  11       13.15       35.99     19.57 o 
  15   3  11      456.33      555.27     36.56 o 
  17   3  11        5.97       24.66     22.80 o 
 -30   4  11      780.47      826.06     76.24 o 
 -28   4  11      697.77      671.55     47.02 o 
 -26   4  11        0.34       -7.57     19.03 o 
 -24   4  11     1402.22     1376.77     50.51 o 
 -22   4  11      335.56      347.34     31.74 o 
 -20   4  11     1490.47     1389.75     46.68 o 
 -18   4  11     1436.67     1369.42     45.39 o 
 -16   4  11      124.41      141.50     21.16 o 
 -14   4  11      427.60      435.13     23.50 o 
 -12   4  11     1861.91     1837.52     42.61 o 
 -10   4  11      224.60      242.01     18.84 o 
  -8   4  11      919.90      766.05     27.62 o 
  -6   4  11     5250.90     4784.28     74.75 o 
  -4   4  11     5344.25     5180.25     69.11 o 
  -2   4  11     1249.58     1348.27     31.37 o 
   0   4  11      254.18      288.58     17.29 o 
   2   4  11     1042.47      981.78     27.88 o 
   4   4  11       23.11       22.25     11.97 o 
   6   4  11     1718.61     1621.44     40.51 o 
   8   4  11       55.84      105.16     18.24 o 
  10   4  11       86.49      115.55     22.01 o 
  12   4  11       75.81       74.05     20.90 o 
  14   4  11      101.13      110.64     23.49 o 
  16   4  11        0.33      -20.14     20.14 o 
  18   4  11       60.08       -1.52     23.61 o 
 -29   5  11      407.74      381.63     33.65 o 
 -27   5  11       57.28       79.96     23.76 o 
 -25   5  11       25.94       27.17     20.66 o 
 -23   5  11       12.25       -6.61     18.70 o 
 -21   5  11     1424.16     1436.48     48.24 o 
 -19   5  11      103.64      135.76     22.68 o 
 -17   5  11       75.58       86.65     23.17 o 
 -15   5  11     1418.29     1310.49     53.04 o 
 -13   5  11     1362.87     1247.08     43.49 o 
 -11   5  11     1550.93     1366.26     50.74 o 
  -9   5  11      313.42      288.05     26.06 o 
  -7   5  11     1939.19     1786.33     43.56 o 
  -5   5  11      731.69      677.80     26.87 o 
  -3   5  11     4419.14     4367.05     70.37 o 
  -1   5  11      251.27      308.26     22.57 o 
   1   5  11        2.11        3.04     10.72 o 
   3   5  11     6960.87     6982.83     89.41 o 
   5   5  11      564.63      495.09     21.99 o 
   7   5  11     1527.00     1522.55     64.65 o 
   9   5  11      233.79      171.10     23.23 o 
  11   5  11       11.26       22.13     18.50 o 
  13   5  11        8.16        3.79     18.84 o 
  15   5  11        0.80        9.21     21.07 o 
  17   5  11       39.99       48.77     28.86 o 
 -28   6  11       61.28       59.56     22.40 o 
 -26   6  11     2989.89     3176.09     99.58 o 
 -24   6  11      914.93     1011.37     93.70 o 
 -22   6  11     2654.72     2677.62     68.53 o 
 -20   6  11     1550.51     1511.27     49.91 o 
 -18   6  11       38.71       53.12     19.14 o 
 -16   6  11      520.66      502.77     30.88 o 
 -14   6  11       88.15       67.33     19.14 o 
 -12   6  11       28.36       53.96     17.90 o 
 -10   6  11      388.63      358.46     26.80 o 
  -8   6  11     1093.01     1106.32     40.80 o 
  -6   6  11      654.89      693.13     32.81 o 
  -4   6  11       12.42       40.32     12.92 o 
  -2   6  11      941.15      964.23     35.93 o 
   0   6  11      146.78      143.37     15.83 o 
   2   6  11     2146.43     2271.64     66.96 o 
   4   6  11     2329.27     2479.18     46.17 o 
   6   6  11     1394.34     1217.32     58.36 o 
   8   6  11      831.64      821.75     37.55 o 
  10   6  11     3020.70     3219.34     73.29 o 
  12   6  11      190.19      187.34     25.58 o 
  14   6  11       25.55       22.21     21.08 o 
  16   6  11      791.85      905.37     45.72 o 
 -27   7  11        7.99       -0.75     28.76 o 
 -25   7  11      249.34      235.13     28.88 o 
 -23   7  11      756.51      901.72     42.69 o 
 -21   7  11        1.77       -5.23     17.14 o 
 -19   7  11        3.13      -14.35     17.00 o 
 -17   7  11      115.92      136.06     23.19 o 
 -15   7  11      826.49      731.50     36.60 o 
 -13   7  11      353.18      317.02     26.92 o 
 -11   7  11      383.61      280.75     25.73 o 
  -9   7  11     7221.69     6655.72    112.91 o 
  -7   7  11     4975.36     4606.70     87.59 o 
  -5   7  11      587.14      544.22     30.99 o 
  -3   7  11     3834.08     3408.72    111.65 o 
  -1   7  11     1016.46     1026.35     50.81 o 
   1   7  11       13.61       -3.28     13.30 o 
   3   7  11     2149.94     2059.27     46.59 o 
   5   7  11        1.16       -4.12     13.79 o 
   7   7  11      418.43      393.69     39.38 o 
   9   7  11     2795.54     2798.43     67.63 o 
  11   7  11       70.49      111.56     22.27 o 
  13   7  11      544.62      572.28     36.43 o 
  15   7  11       55.24      107.66     24.85 o 
 -26   8  11     1013.72     1162.56     50.85 o 
 -24   8  11      322.11      367.82     39.40 o 
 -22   8  11       26.58       45.74     21.62 o 
 -20   8  11       18.23      -14.55     17.70 o 
 -18   8  11      450.57      457.17     32.20 o 
 -16   8  11     1701.66     1634.43     52.15 o 
 -14   8  11       44.25       65.87     20.11 o 
 -12   8  11       96.66       80.27     22.33 o 
 -10   8  11      649.66      616.53     39.13 o 
  -8   8  11        8.84       -2.06     17.72 o 
  -6   8  11      212.29      199.27     23.74 o 
  -4   8  11      111.62       62.95     24.52 o 
  -2   8  11      171.86      159.82     31.07 o 
   0   8  11     1678.14     1411.21     46.42 o 
   2   8  11      703.26      648.11     30.40 o 
   4   8  11      589.27      636.44     33.76 o 
   6   8  11      784.10      855.59     36.40 o 
   8   8  11      451.84      514.10     38.76 o 
  10   8  11      356.31      369.07     48.87 o 
  12   8  11       32.07       33.57     25.08 o 
  14   8  11      360.12      363.91     38.44 o 
 -25   9  11      283.85      207.24     30.06 o 
 -23   9  11        3.50        1.89     19.53 o 
 -21   9  11       16.41       41.18     21.48 o 
 -19   9  11      410.45      449.17     32.68 o 
 -17   9  11       56.80       42.17     19.95 o 
 -15   9  11      420.04      344.06     31.57 o 
 -13   9  11      269.27      274.98     27.33 o 
 -11   9  11      805.11      711.03     46.68 o 
  -9   9  11      292.51      285.22     61.01 o 
  -7   9  11      177.77      141.57     22.62 o 
  -5   9  11     1248.15     1214.45     81.95 o 
  -3   9  11      623.97      748.06     36.82 o 
  -1   9  11     1172.29     1034.38     41.99 o 
   1   9  11     1108.57      988.42     40.71 o 
   5   9  11        7.10       14.15     18.88 o 
   7   9  11      152.59      269.40     45.61 o 
   9   9  11       31.03       72.55     36.08 o 
  11   9  11      467.59      372.17     50.19 o 
  13   9  11       15.99       45.25     37.41 o 
 -24  10  11      136.46       83.45     25.15 o 
 -22  10  11     2344.85     2517.63     70.68 o 
 -20  10  11      867.54      887.74     44.07 o 
 -18  10  11       30.34       35.15     20.54 o 
 -16  10  11        7.31       -4.21     18.18 o 
 -14  10  11      349.82      337.21     34.42 o 
 -12  10  11        9.47      -16.86     17.29 o 
 -10  10  11      754.71      713.39     37.09 o 
  -8  10  11     3563.67     3487.82     78.37 o 
  -6  10  11     1193.44     1158.56     44.92 o 
  -4  10  11     1022.82     1037.46     42.96 o 
  -2  10  11      315.59      297.49     28.30 o 
   0  10  11       46.14       11.34     18.45 o 
   2  10  11      970.14     1004.27     42.63 o 
   4  10  11      527.10      544.74     34.28 o 
   6  10  11       99.02       47.05     31.38 o 
   8  10  11       77.03       95.25     38.25 o 
  10  10  11       60.12      123.41     62.24 o 
  12  10  11       52.49       73.35     37.26 o 
 -23  11  11      121.70      116.94     26.95 o 
 -21  11  11      357.11      332.41     33.65 o 
 -19  11  11      410.73      376.59     33.13 o 
 -17  11  11      102.66       92.35     23.08 o 
 -15  11  11        8.96        6.40     19.10 o 
 -13  11  11      265.31      227.75     27.23 o 
 -11  11  11      121.76      125.26     22.49 o 
  -9  11  11      304.04      269.35     28.40 o 
  -7  11  11        0.19        0.39     18.23 o 
  -5  11  11      812.58      874.82     41.44 o 
  -3  11  11        0.24        5.11     18.85 o 
  -1  11  11      905.40      831.77     63.47 o 
   1  11  11     1555.17     1467.16     51.15 o 
   3  11  11      670.53      689.63     60.12 o 
   5  11  11      488.43      540.13     62.30 o 
   7  11  11       17.10        2.01     32.88 o 
   9  11  11      391.34      316.49     58.17 o 
  11  11  11      274.40      464.74     55.89 o 
 -22  12  11      218.92      212.81     30.36 o 
 -20  12  11      562.69      531.41     38.41 o 
 -18  12  11        7.36      -18.72     18.72 o 
 -16  12  11      341.19      323.18     31.15 o 
 -14  12  11       71.67       93.65     23.17 o 
 -12  12  11        6.23      -10.77     17.81 o 
 -10  12  11      378.50      402.19     32.35 o 
  -8  12  11      192.52      175.35     26.40 o 
  -6  12  11       51.88       67.68     22.33 o 
  -4  12  11      340.68      345.17     30.62 o 
  -2  12  11      491.53      466.23     34.42 o 
   0  12  11      756.26      650.85     52.73 o 
   2  12  11       21.78       31.98     28.55 o 
   4  12  11      846.76      877.89     43.31 o 
   6  12  11       37.19       25.30     35.44 o 
   8  12  11       14.24       56.38     39.02 o 
  10  12  11      445.95      553.57    131.46 o 
 -21  13  11        0.24      -24.87     28.21 o 
 -19  13  11     1362.68     1385.81     56.23 o 
 -17  13  11     1750.08     1777.17     90.17 o 
 -15  13  11       32.17       42.32     22.13 o 
 -13  13  11       29.59       33.83     21.62 o 
 -11  13  11      103.10      110.82     24.35 o 
  -9  13  11       62.22       39.77     22.39 o 
  -7  13  11     2238.31     2472.39     68.65 o 
  -5  13  11      130.65       80.31     23.36 o 
  -3  13  11      264.56      310.28     34.09 o 
  -1  13  11       94.03      100.18     23.89 o 
   1  13  11     1323.00     1410.10     65.83 o 
   3  13  11       58.86       74.44     35.09 o 
   5  13  11      152.90      158.42     35.88 o 
   7  13  11       66.76      105.26     39.46 o 
   9  13  11      302.20      333.18     54.70 o 
 -18  14  11      676.46      729.53     44.17 o 
 -16  14  11     1082.29     1101.90     51.17 o 
 -14  14  11      313.39      270.84     31.54 o 
 -12  14  11      533.51      530.13     38.08 o 
 -10  14  11      963.21      906.71     45.50 o 
  -8  14  11      639.43      692.77     48.21 o 
  -6  14  11        0.73      -19.15     19.15 o 
  -4  14  11       32.72        8.77     35.28 o 
  -2  14  11       58.22       39.62     26.87 o 
   0  14  11        0.23       -4.98     20.53 o 
   2  14  11     1321.99     1362.61     66.50 o 
   4  14  11       15.06       -9.08     23.58 o 
   6  14  11      122.03       74.64     41.03 o 
 -17  15  11      233.53      216.94     34.76 o 
 -15  15  11      116.85       99.58     34.56 o 
 -13  15  11        0.00       40.20     26.36 o 
 -11  15  11      111.09      130.11     38.62 o 
  -9  15  11      171.49      171.92     35.86 o 
  -7  15  11      128.98       83.03     25.90 o 
  -5  15  11      754.88      756.93     43.84 o 
  -3  15  11      102.45       91.98     26.15 o 
  -1  15  11      972.36     1010.27     59.57 o 
   1  15  11     1667.41     1867.10     64.47 o 
   3  15  11     2462.38     2761.21     77.62 o 
   5  15  11       87.41       35.29     49.73 o 
 -12  16  11       73.86       59.10     27.54 o 
 -10  16  11      238.10      240.51     33.31 o 
  -8  16  11      158.08      141.45     31.40 o 
  -6  16  11      299.72      266.72     34.07 o 
  -4  16  11      216.21      287.99     33.72 o 
  -2  16  11      356.86      350.43     46.85 o 
   0  16  11      217.15      203.43     31.01 o 
 -28   0  12     1439.99     1364.86    114.60 o 
 -26   0  12        2.04       -7.16     26.17 o 
 -24   0  12      365.63      332.68     43.14 o 
 -22   0  12     6923.74     7024.31    172.84 o 
 -20   0  12     2001.87     1954.84     79.59 o 
 -18   0  12     1777.38     1764.22     85.51 o 
 -16   0  12      219.39      218.08     35.12 o 
 -14   0  12       25.37        0.79     15.54 o 
 -12   0  12     1892.48     1784.69     52.35 o 
 -10   0  12     2847.52     2657.62     75.78 o 
  -8   0  12      873.24      790.22     36.10 o 
  -6   0  12     5424.71     5290.58    102.88 o 
  -4   0  12     1931.45     1846.10     54.08 o 
  -2   0  12     1637.05     1562.93     51.44 o 
   0   0  12     2335.01     2313.59     63.49 o 
   2   0  12     3167.13     3330.67     82.78 o 
   4   0  12     5914.06     5966.93    100.23 o 
   6   0  12     1689.96     1555.09     69.51 o 
   8   0  12     2061.77     2018.28     79.36 o 
  10   0  12       33.44       72.13     29.62 o 
  12   0  12        0.00        0.75     26.29 o 
  14   0  12     3630.32     3966.00    169.86 o 
  16   0  12     1900.24     1900.88    214.07 o 
 -29   1  12      240.31      230.34     35.15 o 
 -27   1  12        2.17      -23.72     23.72 o 
 -25   1  12     2836.64     2882.40     72.46 o 
 -23   1  12     3009.30     2908.16     71.92 o 
 -21   1  12       40.99       55.04     25.69 o 
 -19   1  12      309.75      331.39     24.33 o 
 -17   1  12     2121.91     2078.51     53.47 o 
 -15   1  12     1135.41     1038.30     33.86 o 
 -13   1  12      735.69      611.80     26.65 o 
 -11   1  12     1209.53     1210.80     29.76 o 
  -9   1  12      161.91      173.70     14.93 o 
  -7   1  12     3752.25     3783.05     57.66 o 
  -5   1  12        8.28        4.60     11.11 o 
  -3   1  12     6933.42     6674.27     86.47 o 
  -1   1  12    13072.29    12667.02    142.21 o 
   1   1  12      143.39      141.41     16.19 o 
   3   1  12     2749.07     2614.33     47.68 o 
   5   1  12        0.24       12.15     11.23 o 
   7   1  12      211.17      273.12     26.06 o 
   9   1  12       75.95       78.60     20.93 o 
  11   1  12      645.56      652.13     48.87 o 
  13   1  12      217.37      242.22     29.25 o 
  15   1  12      415.23      512.44     37.99 o 
 -28   2  12        3.06      -23.26     23.26 o 
 -26   2  12      504.01      551.54     48.56 o 
 -24   2  12       11.74       17.92     23.20 o 
 -22   2  12       71.61       49.83     23.51 o 
 -20   2  12      192.89      179.17     20.10 o 
 -18   2  12      712.90      646.50     37.15 o 
 -16   2  12     2499.49     2373.35     60.61 o 
 -14   2  12      511.26      427.29     34.35 o 
 -12   2  12      336.70      341.84     22.22 o 
 -10   2  12        2.76       21.33     13.15 o 
  -8   2  12      372.84      331.70     33.43 o 
  -6   2  12     3270.38     3176.51     51.58 o 
  -4   2  12     2226.55     2177.97     41.88 o 
  -2   2  12     1153.18     1148.13     35.70 o 
   0   2  12      934.19      893.36     33.99 o 
   2   2  12      526.44      435.28     21.63 o 
   4   2  12      487.55      428.39     26.36 o 
   6   2  12      263.24      252.30     24.40 o 
   8   2  12       24.66       26.36     18.46 o 
  10   2  12      341.18      439.09     31.96 o 
  12   2  12      296.52      252.81     28.50 o 
  14   2  12     1746.35     1857.32     60.58 o 
  16   2  12     1049.16     1190.31     72.54 o 
 -29   3  12      447.27      447.65     41.81 o 
 -27   3  12      306.40      410.79     40.72 o 
 -25   3  12       13.19       30.43     26.82 o 
 -23   3  12      862.86      894.70     40.80 o 
 -21   3  12      899.08      938.97     40.08 o 
 -19   3  12      869.76      860.51     43.49 o 
 -17   3  12     1582.96     1629.55     49.11 o 
 -15   3  12     1924.26     1923.71     46.21 o 
 -13   3  12      386.53      335.10     25.25 o 
 -11   3  12     3844.88     3646.05     89.34 o 
  -9   3  12      909.03      829.50     46.54 o 
  -7   3  12       32.79       13.36     14.02 o 
  -5   3  12      194.85      176.49     19.04 o 
  -3   3  12     2413.15     2431.09     58.83 o 
  -1   3  12      246.70      283.69     18.50 o 
   1   3  12      396.96      446.80     21.41 o 
   3   3  12      226.17      224.99     22.72 o 
   5   3  12      471.36      483.11     31.09 o 
   7   3  12      339.82      262.30     33.58 o 
   9   3  12      201.97      239.15     30.73 o 
  11   3  12      684.98      778.65     39.61 o 
  13   3  12       79.45      107.03     25.24 o 
  15   3  12      437.82      425.45     35.43 o 
 -28   4  12      289.21      365.67     40.73 o 
 -26   4  12      113.05       63.27     28.92 o 
 -24   4  12     2057.50     2074.45     99.58 o 
 -22   4  12       44.35       53.75     19.89 o 
 -20   4  12       61.56       74.63     20.03 o 
 -18   4  12     2231.05     2000.48     87.82 o 
 -16   4  12       72.64       76.40     19.71 o 
 -14   4  12      519.69      524.99     31.15 o 
 -12   4  12      728.20      721.87     34.30 o 
 -10   4  12      175.54      205.23     19.19 o 
  -8   4  12        8.42       11.01     13.96 o 
  -6   4  12     7476.88     6659.41     96.81 o 
  -4   4  12     1160.59     1137.95     35.09 o 
  -2   4  12      382.20      437.27     25.61 o 
   0   4  12       13.18       34.57     14.69 o 
   2   4  12      388.86      362.93     20.23 o 
   4   4  12      774.61      896.93     28.91 o 
   6   4  12      523.94      526.02     50.50 o 
   8   4  12      111.40       74.92     20.37 o 
  10   4  12       99.82       87.67     22.35 o 
  12   4  12       55.47      107.76     24.04 o 
  14   4  12     1544.71     1600.97     57.32 o 
  16   4  12      148.19      147.63     28.35 o 
 -27   5  12      267.42      309.58     31.84 o 
 -25   5  12      793.20      737.32     40.53 o 
 -23   5  12      162.62      162.03     30.39 o 
 -21   5  12        3.52        3.55     27.71 o 
 -19   5  12      594.90      685.61     36.76 o 
 -17   5  12       68.91       62.71     19.89 o 
 -15   5  12       17.49       34.96     17.88 o 
 -13   5  12       69.79       84.21     20.45 o 
 -11   5  12    12071.97    11020.86    163.82 o 
  -9   5  12      155.77       87.95     20.15 o 
  -7   5  12       90.06      103.15     20.48 o 
  -5   5  12      175.04      109.55     17.30 o 
  -3   5  12     1718.88     1664.57     41.53 o 
  -1   5  12     1424.12     1381.33     54.72 o 
   1   5  12     2559.60     2579.26     53.11 o 
   3   5  12      395.22      373.85     23.00 o 
   5   5  12        6.13        1.74     13.58 o 
   7   5  12      759.78      749.96     36.81 o 
   9   5  12       32.76       20.11     18.28 o 
  11   5  12      148.41      139.40     24.94 o 
  13   5  12     1979.40     2129.58     63.84 o 
  15   5  12      668.39      755.25     43.78 o 
 -28   6  12       32.23       -2.58     21.08 o 
 -26   6  12      688.40      605.03     39.29 o 
 -24   6  12        2.91        0.25     20.20 o 
 -22   6  12       17.65       16.92     19.56 o 
 -20   6  12      366.97      325.63     29.73 o 
 -18   6  12        1.30       -0.70     16.94 o 
 -16   6  12      667.64      674.03     35.76 o 
 -14   6  12       13.24       28.00     19.81 o 
 -12   6  12     2534.01     2314.03     60.65 o 
 -10   6  12      718.40      716.42     35.52 o 
  -8   6  12        3.27       41.95     18.40 o 
  -6   6  12     1426.43     1264.20     44.11 o 
  -4   6  12      188.07      210.25     24.22 o 
  -2   6  12      840.86      849.31     52.23 o 
   0   6  12       28.68        2.18     13.67 o 
   2   6  12      305.51      318.03     22.40 o 
   4   6  12     1233.71     1340.41     38.56 o 
   6   6  12       86.80       72.17     24.20 o 
   8   6  12       57.05       46.49     25.08 o 
  10   6  12       38.65       21.74     19.25 o 
  12   6  12       67.53       96.73     24.54 o 
  14   6  12        0.34      -11.86     21.14 o 
 -27   7  12      468.57      517.68     38.84 o 
 -25   7  12        5.49        1.65     20.27 o 
 -23   7  12       75.17       37.01     23.68 o 
 -21   7  12      545.92      530.06     35.47 o 
 -19   7  12      148.25      132.42     23.76 o 
 -17   7  12      931.24     1053.65     50.70 o 
 -15   7  12       52.40       33.79     18.87 o 
 -13   7  12      744.74      788.12     37.64 o 
 -11   7  12      975.13      949.62     40.64 o 
  -9   7  12      303.33      336.08     39.09 o 
  -7   7  12      921.11      835.39     39.46 o 
  -5   7  12       46.13       63.91     19.46 o 
  -3   7  12      205.48      219.26     45.16 o 
  -1   7  12        0.24       -1.91     16.29 o 
   1   7  12     1880.39     2067.19     56.67 o 
   3   7  12       20.77       10.83     17.77 o 
   5   7  12      349.99      412.43     28.15 o 
   7   7  12      368.39      371.62     34.66 o 
   9   7  12      303.64      282.11     30.73 o 
  11   7  12      105.65      144.97     31.09 o 
  13   7  12       36.52       13.32     25.33 o 
 -26   8  12      229.21      276.14     32.26 o 
 -24   8  12     1004.49     1141.15     50.44 o 
 -22   8  12      819.34      856.84     57.26 o 
 -20   8  12       73.56       92.40     26.70 o 
 -18   8  12     1235.07     1260.34     56.09 o 
 -16   8  12     1041.52     1196.96     55.27 o 
 -14   8  12      976.59     1059.63     43.83 o 
 -12   8  12      223.78      177.16     27.63 o 
 -10   8  12       78.81       99.01     21.37 o 
  -8   8  12      396.52      421.63     30.46 o 
  -6   8  12      534.44      532.71     32.87 o 
  -4   8  12     1695.75     1584.97     51.71 o 
  -2   8  12      417.89      432.15     30.24 o 
   0   8  12      104.00       98.88     22.05 o 
   2   8  12       54.38       65.20     26.03 o 
   4   8  12       44.33       73.56     21.44 o 
   6   8  12     1463.86     1412.23     87.26 o 
   8   8  12      544.68      505.09     55.94 o 
  10   8  12     1187.00     1188.51     74.74 o 
  12   8  12      388.42      392.17     54.59 o 
 -25   9  12      793.96      815.79     46.03 o 
 -23   9  12       74.51       48.34     28.04 o 
 -21   9  12       47.84       80.82     24.02 o 
 -19   9  12      364.36      395.18     45.17 o 
 -17   9  12       14.82       25.79     20.42 o 
 -15   9  12      470.28      471.81     44.16 o 
 -13   9  12      299.69      241.47     31.08 o 
 -11   9  12      985.54      940.44     41.88 o 
  -9   9  12       16.20       -0.80     22.33 o 
  -7   9  12       41.59       50.85     19.88 o 
  -5   9  12      131.88      127.68     22.54 o 
  -3   9  12     1152.86     1029.76     67.04 o 
  -1   9  12      460.57      441.64     32.41 o 
   1   9  12     1028.67      972.03     42.58 o 
   3   9  12        1.55      -17.74     17.74 o 
   5   9  12      265.49      266.83     45.62 o 
   7   9  12       37.72       70.97     37.02 o 
   9   9  12       63.19      119.50     40.28 o 
  11   9  12      225.55      175.37     44.33 o 
 -24  10  12      494.22      531.67     40.20 o 
 -22  10  12       54.88       75.85     25.14 o 
 -20  10  12      170.44      178.24     27.63 o 
 -18  10  12      210.05      237.24     28.88 o 
 -16  10  12      262.50      270.97     29.47 o 
 -14  10  12     2392.20     2445.55     67.26 o 
 -12  10  12      600.91      596.87     36.36 o 
 -10  10  12      242.24      214.35     33.33 o 
  -8  10  12       91.99      124.74     28.04 o 
  -6  10  12      188.51      185.00     32.91 o 
  -4  10  12      177.42      148.44     25.07 o 
  -2  10  12        0.64      -16.92     16.92 o 
   0  10  12      235.57      255.25     28.05 o 
   2  10  12      824.90      855.52     49.92 o 
   4  10  12      114.27       73.69     23.05 o 
   6  10  12      561.96      701.39     63.66 o 
   8  10  12     1482.24     1473.98    128.56 o 
  10  10  12      596.21      827.08     68.39 o 
 -23  11  12      259.15      288.55     41.14 o 
 -21  11  12      357.92      331.58     34.03 o 
 -19  11  12      147.16      182.55     28.21 o 
 -17  11  12        1.77      -12.41     19.13 o 
 -15  11  12       27.44       26.44     20.07 o 
 -13  11  12        0.97        7.88     18.90 o 
 -11  11  12        5.86       -5.69     19.41 o 
  -9  11  12      394.32      430.76     33.28 o 
  -7  11  12     1135.02     1125.32     46.98 o 
  -5  11  12        0.10        9.94     20.08 o 
  -3  11  12       60.75       58.11     34.27 o 
  -1  11  12       34.93       13.21     20.93 o 
   1  11  12       27.35       51.07     21.36 o 
   3  11  12        6.97       -9.89     20.49 o 
   5  11  12      797.95      681.26     46.87 o 
   7  11  12      783.72      906.41     72.52 o 
   9  11  12      605.50      599.96    118.09 o 
 -20  12  12      406.31      392.75     47.35 o 
 -18  12  12        1.57      -13.21     20.70 o 
 -16  12  12      780.59      783.29     43.61 o 
 -14  12  12     2199.35     2224.29     66.55 o 
 -12  12  12      781.07      872.85     58.77 o 
 -10  12  12     1151.05     1195.47     50.41 o 
  -8  12  12     1422.91     1356.97     51.62 o 
  -6  12  12     2002.10     2080.49     65.92 o 
  -4  12  12      103.76       75.06     23.60 o 
  -2  12  12      201.39      218.83     28.22 o 
   0  12  12       41.26       58.07     23.03 o 
   2  12  12      102.16      132.03     26.56 o 
   4  12  12      158.95      147.77     33.73 o 
   6  12  12       77.52       58.59     38.56 o 
   8  12  12     1676.79     1761.10     95.42 o 
 -19  13  12      291.38      263.46     33.79 o 
 -17  13  12      476.35      580.35     41.15 o 
 -15  13  12        7.64      -18.94     21.90 o 
 -13  13  12      868.37      864.15     59.44 o 
 -11  13  12       46.60       70.62     24.22 o 
  -9  13  12        2.92       15.03     21.40 o 
  -7  13  12      340.66      318.57     32.54 o 
  -5  13  12      188.14      177.22     37.95 o 
  -3  13  12      200.95      177.69     28.84 o 
  -1  13  12      465.94      444.71     36.34 o 
   1  13  12        8.05      -19.58     19.58 o 
   3  13  12       32.24       15.06     23.47 o 
   5  13  12        4.33      -21.15     52.93 o 
 -16  14  12        3.74       43.51     25.03 o 
 -14  14  12      369.70      268.80     32.89 o 
 -12  14  12     1534.29     1678.04     80.60 o 
 -10  14  12      182.87      189.25     29.30 o 
  -8  14  12      300.55      433.52     36.97 o 
  -6  14  12       21.12        3.98     22.24 o 
  -4  14  12      140.44      105.66     27.71 o 
  -2  14  12      489.36      495.26     49.13 o 
   0  14  12        0.61      -20.44     29.05 o 
   2  14  12      809.99      857.15     61.29 o 
   4  14  12       48.04      -15.68     27.34 o 
 -13  15  12      138.60       99.69     29.39 o 
 -11  15  12       47.90       -9.96     24.10 o 
  -9  15  12       17.71       36.84     25.09 o 
  -7  15  12      644.62      713.70     44.76 o 
  -5  15  12      117.18      147.82     36.94 o 
  -3  15  12      161.82      179.99     31.45 o 
  -1  15  12      383.35      450.55     65.61 o 
 -27   1  13       16.52       39.91     34.47 o 
 -25   1  13     1609.97     1598.50     66.07 o 
 -23   1  13     1855.05     1908.40     73.04 o 
 -21   1  13      882.50      904.92     43.66 o 
 -19   1  13       20.41       15.45     18.17 o 
 -17   1  13     1304.73     1242.87     50.65 o 
 -15   1  13      913.75      856.26     39.06 o 
 -13   1  13       44.79       54.06     14.90 o 
 -11   1  13        0.25      -15.79     15.79 o 
  -9   1  13      956.38     1013.51     43.61 o 
  -7   1  13     2386.78     2372.55     52.00 o 
  -5   1  13      894.56      907.50     28.79 o 
  -3   1  13     1756.35     1706.63     38.74 o 
  -1   1  13       10.38       23.53     14.22 o 
   1   1  13      219.04      257.53     19.36 o 
   3   1  13       72.39       85.15     15.14 o 
   5   1  13        1.09       -7.30     16.42 o 
   7   1  13      157.39      179.02     24.70 o 
   9   1  13      324.00      324.71     30.16 o 
  11   1  13      741.15      839.66     58.51 o 
  13   1  13      207.64      202.51     29.36 o 
 -28   2  13       54.92       81.96     29.76 o 
 -26   2  13       12.50       42.87     26.76 o 
 -24   2  13      130.57      119.21     47.31 o 
 -22   2  13      179.96      156.39     29.91 o 
 -20   2  13      204.03      245.16     32.67 o 
 -18   2  13      345.03      389.19     28.56 o 
 -16   2  13      480.10      524.92     27.17 o 
 -14   2  13       32.20       -0.69     13.97 o 
 -12   2  13       22.56       15.49     17.34 o 
 -10   2  13      643.20      684.19     29.40 o 
  -8   2  13      136.97      139.52     18.29 o 
  -6   2  13     3659.29     3475.44     64.71 o 
  -4   2  13     1583.78     1416.99     42.45 o 
  -2   2  13      308.94      258.62     19.34 o 
   0   2  13      106.48      119.77     17.17 o 
   2   2  13      396.26      425.96     22.45 o 
   4   2  13      379.44      352.23     23.50 o 
   6   2  13      105.21       82.14     20.44 o 
   8   2  13      852.22      879.24     40.90 o 
  10   2  13     1509.14     1767.20     57.07 o 
  12   2  13      255.78      367.67     33.59 o 
  14   2  13       55.84        4.09     23.63 o 
 -27   3  13     1267.45     1427.97     65.36 o 
 -25   3  13       36.75       23.77     26.44 o 
 -23   3  13        3.12      -16.47     34.87 o 
 -21   3  13      198.22      229.93     26.85 o 
 -19   3  13      418.23      392.30     30.80 o 
 -17   3  13     2647.47     2462.04     80.77 o 
 -15   3  13      616.44      579.22     42.48 o 
 -13   3  13      277.41      297.76     36.59 o 
 -11   3  13      916.97      903.56     33.08 o 
  -9   3  13       12.36       27.62     15.04 o 
  -7   3  13     1506.58     1430.66     40.55 o 
  -5   3  13     7198.83     6834.97    100.94 o 
  -3   3  13      437.53      412.78     25.13 o 
  -1   3  13        0.09      -11.78     14.25 o 
   1   3  13      308.89      280.27     21.70 o 
   3   3  13        5.10       17.85     13.43 o 
   5   3  13      124.90      165.07     47.69 o 
   7   3  13      682.06      765.06     55.92 o 
   9   3  13      268.33      288.16     29.49 o 
  11   3  13        6.26      -11.17     20.45 o 
  13   3  13      181.84      161.15     36.61 o 
 -28   4  13      440.67      512.12     46.28 o 
 -26   4  13       25.37       49.67     28.43 o 
 -24   4  13      141.30      133.33     30.38 o 
 -22   4  13        3.38        4.56     18.87 o 
 -20   4  13       16.64       -5.96     18.09 o 
 -18   4  13      118.40       75.64     20.82 o 
 -16   4  13      123.83      115.07     21.71 o 
 -14   4  13       12.68        0.83     20.32 o 
 -12   4  13     2496.21     2360.85     65.32 o 
 -10   4  13      330.75      354.87     28.17 o 
  -8   4  13     1025.55      856.02     37.97 o 
  -6   4  13       19.13       24.53     15.62 o 
  -4   4  13      400.45      344.69     23.55 o 
  -2   4  13      807.29      774.62     30.98 o 
   0   4  13        0.36       -5.95     14.18 o 
   2   4  13      254.39      258.80     21.18 o 
   4   4  13       43.23       17.69     16.37 o 
   6   4  13       78.56       51.37     23.45 o 
   8   4  13       82.26       62.41     21.12 o 
  10   4  13       39.80        5.24     20.05 o 
  12   4  13        0.54      -20.57     20.57 o 
 -27   5  13     1381.72     1410.45     79.62 o 
 -25   5  13        2.30        3.18     20.57 o 
 -23   5  13      268.39      239.01     32.41 o 
 -21   5  13     1095.74     1144.56     49.03 o 
 -19   5  13     1509.02     1538.00     51.93 o 
 -17   5  13      460.10      461.67     32.72 o 
 -15   5  13      974.01     1005.40     42.29 o 
 -13   5  13       71.26       92.89     22.05 o 
 -11   5  13     1253.57     1210.24     45.01 o 
  -9   5  13     1089.24      922.72     54.07 o 
  -7   5  13     3513.98     3316.86     73.96 o 
  -5   5  13     3036.47     3011.31     70.03 o 
  -3   5  13     1321.96     1375.41     39.41 o 
  -1   5  13      743.17      663.17     29.29 o 
   1   5  13      305.23      350.92     23.56 o 
   3   5  13      117.84      153.60     19.43 o 
   5   5  13       15.67       -0.67     20.26 o 
   7   5  13       87.07       87.42     26.61 o 
   9   5  13     2152.82     2482.45    133.21 o 
  11   5  13      557.64      579.31     77.31 o 
  13   5  13      331.82      296.87     37.99 o 
 -26   6  13      729.82      755.51     43.38 o 
 -24   6  13      492.84      519.49     37.29 o 
 -22   6  13       61.35       68.04     22.72 o 
 -20   6  13     1357.81     1359.32     50.47 o 
 -18   6  13     1237.57     1215.64     47.29 o 
 -16   6  13      115.90      116.72     35.37 o 
 -14   6  13      102.86       86.71     20.49 o 
 -12   6  13       80.22       70.93     20.40 o 
 -10   6  13      186.60      163.92     23.69 o 
  -8   6  13      666.00      683.86     36.29 o 
  -6   6  13     4312.08     4178.92     98.73 o 
  -4   6  13     1108.06     1082.41     54.74 o 
  -2   6  13      466.96      450.73     33.22 o 
   0   6  13      184.27      205.59     25.29 o 
   2   6  13      974.52      921.34     39.82 o 
   4   6  13     1018.15      955.64     38.53 o 
   6   6  13      118.64      148.28     28.77 o 
   8   6  13      218.29      225.06     28.43 o 
  10   6  13      291.83      284.60     35.85 o 
  12   6  13      447.21      446.44     42.00 o 
 -25   7  13       16.16       -0.43     20.97 o 
 -23   7  13       79.54       70.74     23.31 o 
 -21   7  13       33.72       26.73     21.05 o 
 -19   7  13      436.21      488.49     34.57 o 
 -17   7  13       49.95       78.78     21.32 o 
 -15   7  13      509.20      503.34     33.68 o 
 -13   7  13       35.96       48.97     19.56 o 
 -11   7  13      311.58      340.02     29.76 o 
  -9   7  13       31.46       42.20     20.13 o 
  -7   7  13      305.83      240.97     27.06 o 
  -5   7  13      131.95      128.30     26.36 o 
  -3   7  13       65.57       95.41     21.00 o 
  -1   7  13       44.95       49.97     20.52 o 
   1   7  13     1087.08     1076.63     47.66 o 
   3   7  13      339.31      299.18     28.43 o 
   5   7  13     1433.47     1402.47     78.92 o 
   7   7  13       52.29       86.26     37.81 o 
   9   7  13      871.04      912.05     69.69 o 
  11   7  13      117.08      113.93     40.91 o 
 -24   8  13       67.90       41.59     23.69 o 
 -22   8  13       48.44       70.43     23.95 o 
 -20   8  13       49.87       61.35     22.51 o 
 -18   8  13       62.90       40.88     20.71 o 
 -16   8  13      193.61      175.36     26.14 o 
 -14   8  13       92.82      118.60     28.71 o 
 -12   8  13      716.03      737.55     38.87 o 
 -10   8  13     1061.80      954.75     42.38 o 
  -8   8  13      161.93      173.15     25.74 o 
  -6   8  13      877.45      779.13     67.00 o 
  -4   8  13       18.99       32.45     18.85 o 
  -2   8  13        6.37        7.14     18.52 o 
   0   8  13       48.56       20.06     19.13 o 
   2   8  13        0.20       -4.13     19.14 o 
   4   8  13      492.40      574.27     41.07 o 
   6   8  13       37.77       30.52     37.81 o 
   8   8  13        3.48       -1.57     56.43 o 
  10   8  13        0.23       19.20     77.37 o 
 -23   9  13      603.40      620.98     41.38 o 
 -21   9  13       53.39       59.37     23.60 o 
 -19   9  13       43.32       30.93     21.73 o 
 -17   9  13       76.50       52.97     22.85 o 
 -15   9  13     1304.27     1247.20     49.91 o 
 -13   9  13       32.30        9.82     19.13 o 
 -11   9  13        6.04      -17.36     27.71 o 
  -9   9  13       69.29       74.23     22.21 o 
  -7   9  13     3836.15     3586.00     82.15 o 
  -5   9  13     1565.00     1556.72     53.40 o 
  -3   9  13      353.47      341.81     32.24 o 
  -1   9  13       42.16       36.57     21.03 o 
   1   9  13      302.52      388.98     32.09 o 
   3   9  13       51.31       11.52     28.71 o 
   5   9  13       77.48       94.10     41.54 o 
   7   9  13      556.07      675.53     64.93 o 
   9   9  13     1571.10     1837.50     93.94 o 
 -22  10  13       43.50       64.59     25.12 o 
 -20  10  13      426.41      416.17     36.33 o 
 -18  10  13       44.39       70.39     30.56 o 
 -16  10  13       17.84       59.07     22.42 o 
 -14  10  13      657.02      619.70     40.64 o 
 -12  10  13      779.25      851.34     43.01 o 
 -10  10  13       72.69       72.22     22.16 o 
  -8  10  13      212.51      213.28     31.57 o 
  -6  10  13     1787.08     1884.01     59.26 o 
  -4  10  13     1014.24      986.29     44.82 o 
  -2  10  13      439.26      391.75     33.05 o 
   0  10  13       34.73       70.98     22.45 o 
   2  10  13      253.16      300.62     30.80 o 
   4  10  13      157.19       93.65     38.66 o 
   6  10  13      614.27      532.83     62.11 o 
   8  10  13      168.90      227.76     54.10 o 
 -21  11  13       59.35       21.95     23.88 o 
 -19  11  13      210.33      220.84     31.20 o 
 -17  11  13        5.66        7.20     21.62 o 
 -15  11  13       24.63       22.20     21.13 o 
 -13  11  13      315.46      272.10     31.57 o 
 -11  11  13      105.43      103.33     24.68 o 
  -9  11  13      627.44      594.74     41.31 o 
  -7  11  13      400.54      403.98     34.57 o 
  -5  11  13      220.69      152.96     26.76 o 
  -3  11  13       18.49       48.97     22.25 o 
  -1  11  13      471.93      474.28     35.74 o 
   1  11  13      138.08      190.50     29.05 o 
   3  11  13      767.95      745.88     49.59 o 
   5  11  13     1438.64     1472.03     89.00 o 
   7  11  13      121.56      185.58     47.25 o 
 -18  12  13      160.38      189.03     31.29 o 
 -16  12  13      178.65      215.28     30.76 o 
 -14  12  13        6.92       24.90     22.44 o 
 -12  12  13      147.43      142.73     27.44 o 
 -10  12  13      217.55      288.90     36.72 o 
  -8  12  13        0.07      -18.33     18.33 o 
  -6  12  13      131.33      157.11     27.56 o 
  -4  12  13      896.02      866.76     74.22 o 
  -2  12  13     1386.21     1393.79     55.06 o 
   0  12  13      290.25      340.53     43.73 o 
   2  12  13     1159.53     1194.67     51.74 o 
   4  12  13       94.78       77.37     41.96 o 
 -17  13  13      342.70      314.28     35.25 o 
 -15  13  13      187.70      191.33     30.09 o 
 -13  13  13      188.29      168.17     29.02 o 
 -11  13  13       15.46        2.52     21.80 o 
  -9  13  13     1109.86     1105.85     51.03 o 
  -7  13  13      125.02      118.61     33.27 o 
  -5  13  13      576.56      655.00     41.77 o 
  -3  13  13      275.46      316.45     35.43 o 
  -1  13  13      745.22      701.62     43.55 o 
   1  13  13       41.57       52.93     25.94 o 
   3  13  13      499.59      508.06     49.99 o 
 -12  14  13      101.39       49.48     26.35 o 
 -10  14  13        0.78      -13.81     21.96 o 
  -8  14  13       27.24       28.92     24.38 o 
  -6  14  13     1068.91     1214.74     59.40 o 
  -4  14  13      189.30      188.51     30.43 o 
  -2  14  13       24.18       15.93     24.36 o 
 -26   0  14      451.32      419.99     75.62 o 
 -24   0  14     1754.11     1917.29    131.46 o 
 -22   0  14     1093.63     1143.35     68.51 o 
 -20   0  14      298.18      306.85     43.73 o 
 -18   0  14      311.72      336.00     42.40 o 
 -16   0  14     1314.08     1213.50     66.59 o 
 -14   0  14     1808.12     1475.65     71.70 o 
 -12   0  14       42.15       21.84     22.59 o 
 -10   0  14       29.62       16.73     27.34 o 
  -8   0  14     2234.80     2257.33     85.45 o 
  -6   0  14      711.37      762.84     57.39 o 
  -4   0  14     1640.94     1693.79     56.31 o 
  -2   0  14       16.39       42.52     20.02 o 
   0   0  14      641.38      691.61     39.53 o 
   2   0  14      126.22      128.64     24.66 o 
   4   0  14        0.77       13.36     30.25 o 
   6   0  14      173.09      202.38     36.99 o 
   8   0  14      414.99      469.42     49.17 o 
  10   0  14      450.23      388.64     62.24 o 
  12   0  14     2076.85     2511.68    218.72 o 
 -27   1  14      499.01      555.19     57.59 o 
 -25   1  14     2158.40     2092.48     76.28 o 
 -23   1  14     2346.44     2259.44     77.47 o 
 -21   1  14       68.71       46.05     21.63 o 
 -19   1  14      864.48      760.99     47.90 o 
 -17   1  14        7.30       24.11     19.41 o 
 -15   1  14       54.23       47.97     20.33 o 
 -13   1  14      229.92      216.23     27.03 o 
 -11   1  14     4479.40     4116.76     86.14 o 
  -9   1  14      337.58      368.54     25.92 o 
  -7   1  14        1.19        3.72     17.47 o 
  -5   1  14      253.75      265.42     24.98 o 
  -3   1  14      936.79      988.04     35.24 o 
  -1   1  14     1616.14     1644.42     44.47 o 
   1   1  14      191.66      228.35     19.46 o 
   3   1  14      343.81      367.61     29.36 o 
   5   1  14      890.20      976.40     41.84 o 
   7   1  14       10.43       22.27     20.33 o 
   9   1  14      148.89      183.10     27.18 o 
  11   1  14      370.49      408.77     61.12 o 
 -26   2  14      353.96      332.39     42.58 o 
 -24   2  14       34.63        4.61     24.69 o 
 -22   2  14      159.44      120.85     41.71 o 
 -20   2  14      691.55      686.64     47.06 o 
 -18   2  14      309.81      329.66     36.42 o 
 -16   2  14        0.02      -20.27     20.27 o 
 -14   2  14        2.38       18.82     22.53 o 
 -12   2  14        0.00      -14.04     14.04 o 
 -10   2  14      183.35      175.56     20.31 o 
  -8   2  14      819.39      865.92     33.68 o 
  -6   2  14      645.06      620.18     34.54 o 
  -4   2  14     1047.04     1070.60     37.07 o 
  -2   2  14      446.80      428.12     26.22 o 
   0   2  14      104.17       55.66     17.47 o 
   2   2  14      156.48      182.00     20.32 o 
   4   2  14       64.22       63.95     25.85 o 
   6   2  14     1053.38     1164.89     89.50 o 
   8   2  14       22.39      -12.49     19.75 o 
  10   2  14      131.42       70.72     24.43 o 
 -27   3  14        0.05      -24.20     25.29 o 
 -25   3  14      327.40      312.44     45.67 o 
 -23   3  14      266.36      334.01     38.88 o 
 -21   3  14       10.39        2.29     23.44 o 
 -19   3  14      191.81      158.05     31.47 o 
 -17   3  14     1733.35     1732.20     83.11 o 
 -15   3  14     1658.38     1551.51     81.11 o 
 -13   3  14       91.32       96.66     22.19 o 
 -11   3  14      867.29      882.27     47.02 o 
  -9   3  14      724.63      649.46     34.79 o 
  -7   3  14      728.02      724.47     31.66 o 
  -5   3  14      122.05      156.39     20.39 o 
  -3   3  14     1823.73     1865.59     48.05 o 
  -1   3  14      160.14      219.56     20.90 o 
   1   3  14       74.96       59.69     17.42 o 
   3   3  14       58.27      102.71     25.64 o 
   5   3  14      122.03      107.54     26.88 o 
   7   3  14      979.18      943.53     62.24 o 
   9   3  14        0.86       -6.00     23.51 o 
  11   3  14      463.39      557.48     38.47 o 
 -26   4  14     2203.89     2252.87     82.79 o 
 -24   4  14       61.86       -4.91     26.00 o 
 -22   4  14      418.78      426.33     41.53 o 
 -20   4  14      343.50      366.89     39.39 o 
 -18   4  14       60.00       64.55     21.47 o 
 -16   4  14      280.60      326.54     29.03 o 
 -14   4  14     2715.89     2593.85     84.80 o 
 -12   4  14       18.38        3.02     18.20 o 
 -10   4  14     1465.55     1328.16     47.19 o 
  -8   4  14      603.15      549.11     33.25 o 
  -6   4  14      440.90      446.48     31.07 o 
  -4   4  14     2632.15     2592.79     65.00 o 
  -2   4  14      795.45      822.83     32.71 o 
   0   4  14       29.12       33.27     15.80 o 
   2   4  14       44.67       49.31     16.59 o 
   4   4  14      234.58      266.05     32.47 o 
   6   4  14      338.88      373.57     47.47 o 
   8   4  14       41.28       62.04     26.19 o 
  10   4  14      891.42      971.66     54.27 o 
 -25   5  14      172.21      146.19     33.27 o 
 -23   5  14       98.02      106.88     30.77 o 
 -21   5  14        1.44       -4.11     19.03 o 
 -19   5  14       48.14       60.86     21.75 o 
 -17   5  14       68.03       73.79     21.64 o 
 -15   5  14      131.28      117.34     26.05 o 
 -13   5  14      774.15      768.07     43.43 o 
 -11   5  14      959.11      806.35     39.65 o 
  -9   5  14      744.84      627.88     36.20 o 
  -7   5  14     3923.95     3802.33     82.43 o 
  -5   5  14      326.68      268.28     27.72 o 
  -3   5  14      118.17      132.87     23.68 o 
  -1   5  14      256.33      275.22     27.17 o 
   1   5  14       46.43       36.19     19.69 o 
   3   5  14      237.59      242.94     49.96 o 
   5   5  14      956.13      976.62     50.65 o 
   7   5  14      364.84      303.98     59.04 o 
   9   5  14        4.12       12.08     24.10 o 
 -24   6  14      240.45      328.05     33.42 o 
 -22   6  14       43.52       70.08     23.15 o 
 -20   6  14      714.31      763.32     42.32 o 
 -18   6  14      741.99      793.13     41.48 o 
 -16   6  14       33.75       43.09     34.26 o 
 -14   6  14       50.63       52.14     27.43 o 
 -12   6  14      215.71      224.63     27.08 o 
 -10   6  14       67.34       90.93     26.53 o 
  -8   6  14       66.48       72.82     23.85 o 
  -6   6  14     1515.29     1469.75     50.61 o 
  -4   6  14      178.94      192.20     25.69 o 
  -2   6  14        1.59      -22.47     22.47 o 
   0   6  14      134.50      155.92     25.52 o 
   2   6  14     1472.29     1564.64     47.01 o 
   4   6  14      296.22      339.94     76.20 o 
   6   6  14     1830.72     1978.54     95.43 o 
   8   6  14      155.29      131.40     39.74 o 
  10   6  14      698.84      771.94     68.66 o 
 -23   7  14       24.60       36.89     23.43 o 
 -21   7  14      112.04      134.59     26.25 o 
 -19   7  14      191.47      216.13     27.88 o 
 -17   7  14        0.03      -17.36     17.36 o 
 -15   7  14      543.33      515.13     34.96 o 
 -13   7  14        9.94       19.63     18.41 o 
 -11   7  14     2518.85     2423.47     66.23 o 
  -9   7  14     1036.94     1073.67     55.08 o 
  -7   7  14      170.21      175.90     32.58 o 
  -5   7  14      436.23      464.74     33.43 o 
  -3   7  14       20.08       11.47     19.47 o 
  -1   7  14      234.70      211.35     35.94 o 
   1   7  14      320.16      280.92     28.53 o 
   3   7  14      282.93      250.78     45.65 o 
   5   7  14      668.53      849.25     67.87 o 
   7   7  14      112.16      134.99     41.09 o 
   9   7  14        6.36      -71.13     80.86 o 
 -22   8  14      850.53      783.43     44.66 o 
 -20   8  14        0.90        1.44     22.59 o 
 -18   8  14        0.43      -18.78     18.78 o 
 -16   8  14     1054.03     1085.85     47.67 o 
 -14   8  14      127.26       79.63     22.92 o 
 -12   8  14        4.75       -3.02     18.42 o 
 -10   8  14     1424.16     1411.13     75.73 o 
  -8   8  14      375.90      385.94     40.64 o 
  -6   8  14       90.44       90.69     27.54 o 
  -4   8  14      231.95      280.04     40.20 o 
  -2   8  14       14.38       -0.28     25.69 o 
   0   8  14      284.68      291.37     41.48 o 
   2   8  14      789.79      826.54     47.89 o 
   4   8  14      537.13      550.20     60.04 o 
   6   8  14        0.20      -17.35     41.30 o 
   8   8  14       30.96        7.20     28.76 o 
 -21   9  14       86.29       66.53     30.56 o 
 -19   9  14      103.37      117.66     32.12 o 
 -17   9  14      123.18      167.86     28.55 o 
 -15   9  14      331.45      353.06     42.81 o 
 -13   9  14      434.33      404.32     33.90 o 
 -11   9  14      444.96      498.87     36.23 o 
  -9   9  14      398.78      382.92     33.19 o 
  -7   9  14       10.14      -18.43     18.43 o 
  -5   9  14        0.12       36.51     21.89 o 
  -3   9  14       11.35       24.85     22.00 o 
  -1   9  14      191.15      181.75     27.43 o 
   1   9  14       74.15       97.03     24.30 o 
   3   9  14       73.44       62.21     37.37 o 
   5   9  14      789.53      767.34     69.51 o 
   7   9  14      623.97      659.26     97.73 o 
 -20  10  14       12.09      -21.30     21.30 o 
 -18  10  14     1315.32     1473.92     77.41 o 
 -16  10  14      130.08      120.70     25.60 o 
 -14  10  14      941.31      948.18     62.47 o 
 -12  10  14     2546.61     2484.00     71.17 o 
 -10  10  14      572.24      583.63     38.79 o 
  -8  10  14       36.11       34.15     21.71 o 
  -6  10  14      171.04      205.27     28.75 o 
  -4  10  14       31.61       40.45     21.51 o 
  -2  10  14      178.19      223.22     37.61 o 
   0  10  14      247.58      245.81     30.44 o 
   2  10  14      245.26      293.29     38.08 o 
   4  10  14      123.72       66.52     45.95 o 
 -19  11  14      301.75      268.62     37.58 o 
 -17  11  14        0.79      -11.92     20.74 o 
 -15  11  14       67.91       36.86     25.02 o 
 -13  11  14      611.71      545.93     39.64 o 
 -11  11  14      187.74      162.49     28.17 o 
  -9  11  14      273.03      293.69     32.43 o 
  -7  11  14      783.71      828.05     45.21 o 
  -5  11  14       73.38      148.59     32.65 o 
  -3  11  14      387.54      382.19     35.39 o 
  -1  11  14      490.94      494.36     38.20 o 
   1  11  14       66.56       36.68     24.38 o 
   3  11  14      566.09      664.28     68.97 o 
 -16  12  14     1504.95     1461.21     59.10 o 
 -14  12  14      402.27      365.07     36.47 o 
 -12  12  14      562.70      608.90     41.77 o 
 -10  12  14      222.42      245.09     32.29 o 
  -8  12  14       19.10       16.21     23.29 o 
  -6  12  14       45.18       78.66     29.39 o 
  -4  12  14      747.31      729.81     43.75 o 
  -2  12  14      898.38      871.57     47.47 o 
   0  12  14        7.14      -23.08     23.08 o 
 -11  13  14       61.08       25.00     24.62 o 
  -9  13  14        0.09       -0.21     23.23 o 
  -7  13  14       75.21       67.08     27.14 o 
  -5  13  14      329.67      342.23     35.99 o 
  -3  13  14       14.24      -23.03     23.03 o 
 -25   1  15       40.68       21.06     38.39 o 
 -23   1  15       76.94       60.52     28.12 o 
 -21   1  15       10.54       31.70     24.75 o 
 -19   1  15       72.93      106.23     25.44 o 
 -17   1  15      162.73      104.85     28.59 o 
 -15   1  15      451.85      452.90     69.85 o 
 -13   1  15      306.64      298.02     29.62 o 
 -11   1  15      341.32      389.60     31.80 o 
  -9   1  15      868.50      862.67     52.06 o 
  -7   1  15       13.81       36.61     17.58 o 
  -5   1  15      284.43      260.01     32.40 o 
  -3   1  15      724.26      705.94     32.34 o 
  -1   1  15      659.44      688.36     32.02 o 
   1   1  15     1336.27     1456.40     42.95 o 
   3   1  15      189.26      246.30     40.39 o 
   5   1  15      257.50      286.74     33.31 o 
   7   1  15      330.08      461.13     41.32 o 
   9   1  15     2649.88     2919.51     77.64 o 
 -24   2  15      452.79      442.92     68.63 o 
 -22   2  15     1011.73      935.77     56.11 o 
 -20   2  15      130.50      145.99     32.33 o 
 -18   2  15       92.55       75.71     27.98 o 
 -16   2  15     2399.14     2360.05     78.89 o 
 -14   2  15       24.84        1.01     22.62 o 
 -12   2  15       58.29       69.88     26.51 o 
 -10   2  15      978.91     1025.12     53.43 o 
  -8   2  15     1165.60     1131.51     39.18 o 
  -6   2  15      579.89      649.38     31.38 o 
  -4   2  15     1315.41     1300.84     45.04 o 
  -2   2  15        7.22       -3.32     15.18 o 
   0   2  15      230.18      240.59     22.53 o 
   2   2  15        6.50       25.34     23.85 o 
   4   2  15        0.11       15.07     21.36 o 
   6   2  15       79.50       60.02     25.26 o 
   8   2  15      812.94      810.40     50.64 o 
 -25   3  15      215.62      245.01     38.95 o 
 -23   3  15      186.84      229.28     42.53 o 
 -21   3  15        4.67       -4.07     23.88 o 
 -19   3  15      372.38      309.32     38.27 o 
 -17   3  15      592.33      579.75     45.36 o 
 -15   3  15      106.92       65.56     26.29 o 
 -13   3  15      279.72      271.41     35.20 o 
 -11   3  15       24.51        2.85     17.97 o 
  -9   3  15      376.55      405.69     31.31 o 
  -7   3  15     1060.77      995.57     43.03 o 
  -5   3  15      879.50      933.71     41.88 o 
  -3   3  15      452.44      447.36     28.34 o 
  -1   3  15      114.09      129.12     26.29 o 
   1   3  15      520.18      485.99     34.99 o 
   3   3  15       53.73       70.24     26.14 o 
   5   3  15      745.12      733.12     45.61 o 
   7   3  15      225.26      305.50     36.12 o 
 -24   4  15        7.03      -16.85     34.97 o 
 -22   4  15      949.12      951.45     57.27 o 
 -20   4  15      184.95      229.19     44.97 o 
 -18   4  15      149.64      183.20     33.63 o 
 -16   4  15       16.15       14.90     33.23 o 
 -14   4  15      815.07      857.70     41.25 o 
 -12   4  15      668.99      649.08     36.73 o 
 -10   4  15       15.86       21.18     19.02 o 
  -8   4  15       97.03      110.89     22.75 o 
  -6   4  15       39.18       31.24     19.05 o 
  -4   4  15       88.34       65.65     21.53 o 
  -2   4  15     2234.31     2289.34     63.08 o 
   0   4  15     1417.26     1561.07     71.87 o 
   2   4  15       15.39       23.18     24.25 o 
   4   4  15      213.36      220.66     52.28 o 
   6   4  15       71.19       63.64     26.07 o 
   8   4  15       32.23       86.67     30.41 o 
 -23   5  15        0.61       35.05     28.61 o 
 -21   5  15       29.64       44.10     32.38 o 
 -19   5  15      146.97      149.97     33.17 o 
 -17   5  15       46.11       33.29     21.00 o 
 -15   5  15      573.88      574.05     36.90 o 
 -13   5  15        0.20       -1.79     18.32 o 
 -11   5  15     2286.81     2107.75     61.65 o 
  -9   5  15       41.78       21.83     24.85 o 
  -7   5  15        0.49        6.74     18.99 o 
  -5   5  15      226.83      225.94     27.60 o 
  -3   5  15      170.04      217.86     37.87 o 
  -1   5  15        4.88        2.47     19.17 o 
   1   5  15       29.94       89.74     25.25 o 
   3   5  15       22.17      104.71     55.84 o 
   5   5  15       55.15       20.97     38.56 o 
   7   5  15     1930.00     2127.56    148.33 o 
 -22   6  15     1182.73     1202.52     64.11 o 
 -20   6  15       91.46       87.87     24.70 o 
 -18   6  15       21.34        6.08     25.10 o 
 -16   6  15      471.25      456.48     35.03 o 
 -14   6  15        0.35       -7.53     19.32 o 
 -12   6  15      276.87      296.06     30.04 o 
 -10   6  15     1327.56     1305.34     52.56 o 
  -8   6  15       80.24       68.83     22.43 o 
  -6   6  15      271.55      267.13     29.52 o 
  -4   6  15      417.39      391.94     42.82 o 
  -2   6  15     1635.58     1769.46     75.93 o 
   0   6  15      497.83      499.34     34.98 o 
   2   6  15      213.23      254.03     47.30 o 
   4   6  15      333.34      338.70     53.47 o 
   6   6  15      221.46      279.46     52.12 o 
 -21   7  15        2.74      -16.94     21.63 o 
 -19   7  15       49.33       50.20     23.51 o 
 -17   7  15       34.91       61.32     23.28 o 
 -15   7  15      596.64      672.86     40.82 o 
 -13   7  15      699.14      750.29     41.70 o 
 -11   7  15     1453.11     1439.46     53.90 o 
  -9   7  15      234.69      247.55     29.88 o 
  -7   7  15       67.06       58.66     22.66 o 
  -5   7  15     1436.89     1472.54     53.68 o 
  -3   7  15      621.63      640.84     38.54 o 
  -1   7  15      270.86      294.54     46.01 o 
   1   7  15        0.04       18.83     24.03 o 
   3   7  15      145.28       79.67     55.26 o 
   5   7  15        0.55        0.92     38.56 o 
 -20   8  15      718.51      833.84     46.53 o 
 -18   8  15      314.84      441.67     36.62 o 
 -16   8  15      307.69      320.90     33.01 o 
 -14   8  15      448.03      407.00     35.09 o 
 -12   8  15      701.64      701.72     49.54 o 
 -10   8  15        1.75      -11.96     19.22 o 
  -8   8  15     1079.16     1218.55     50.98 o 
  -6   8  15     1312.28     1508.04     55.24 o 
  -4   8  15       21.14      -16.61     19.83 o 
  -2   8  15        3.30       12.48     25.19 o 
   0   8  15      179.01      187.72     27.97 o 
   2   8  15       12.22      -32.49     76.20 o 
   4   8  15        6.85       20.69     37.73 o 
 -19   9  15      341.38      339.37     35.34 o 
 -17   9  15      228.09      208.61     30.45 o 
 -15   9  15      160.74      149.30     27.04 o 
 -13   9  15       38.40       52.71     22.95 o 
 -11   9  15       14.33      -18.98     18.98 o 
  -9   9  15       13.91       -5.78     20.42 o 
  -7   9  15      148.52      150.95     26.85 o 
  -5   9  15       82.06       74.57     23.47 o 
  -3   9  15       29.46        4.49     22.16 o 
  -1   9  15       40.72        5.26     30.06 o 
   1   9  15       39.91       36.69     28.07 o 
   3   9  15       30.33       38.84     37.93 o 
 -16  10  15       21.05       28.01     23.68 o 
 -14  10  15      157.77      147.41     28.04 o 
 -12  10  15       12.99       37.66     22.72 o 
 -10  10  15      795.97      813.10     45.55 o 
  -8  10  15      586.29      588.33     42.25 o 
  -6  10  15      530.95      470.79     37.81 o 
  -4  10  15       11.48       38.51     23.79 o 
  -2  10  15      514.80      542.76     41.13 o 
   0  10  15      132.95      116.79     35.27 o 
 -13  11  15       12.70       43.99     25.92 o 
 -11  11  15       26.19       46.88     25.19 o 
  -9  11  15     1044.02     1012.03     50.60 o 
  -7  11  15       37.47       34.30     24.13 o 
  -5  11  15      452.39      437.54     38.30 o 
  -3  11  15        0.82      -22.26     22.26 o 
 -22   0  16      800.18      857.43    100.05 o 
 -20   0  16       57.34      -26.76     43.05 o 
 -18   0  16      480.56      721.31     93.07 o 
 -16   0  16      120.14      112.85     54.68 o 
 -14   0  16      709.60      750.38     59.78 o 
 -12   0  16      231.65      203.26     40.57 o 
 -10   0  16     3229.38     3443.58    116.60 o 
  -8   0  16       13.66       50.03     44.79 o 
  -6   0  16     2162.00     2238.55     90.45 o 
  -4   0  16      513.25      594.26     63.41 o 
  -2   0  16       57.18       32.51     26.90 o 
   0   0  16      412.80      488.54     47.70 o 
   2   0  16      111.90      110.52     43.05 o 
   4   0  16      807.85      899.31     88.42 o 
   6   0  16      554.03      798.10     86.09 o 
 -23   1  16      105.33       94.47     75.04 o 
 -21   1  16      409.49      386.07    103.54 o 
 -19   1  16       12.16       31.25     26.85 o 
 -17   1  16      563.30      564.73     46.28 o 
 -15   1  16      592.26      548.44     59.34 o 
 -13   1  16       42.20       28.39     24.49 o 
 -11   1  16       53.59       28.43     25.71 o 
  -9   1  16        1.38       27.68     20.89 o 
  -7   1  16      594.65      657.95     40.98 o 
  -5   1  16       22.60       25.49     20.32 o 
  -3   1  16     1404.29     1469.25     51.90 o 
  -1   1  16     2058.45     2087.27     60.66 o 
   1   1  16       86.20      100.71     34.38 o 
   3   1  16       40.53       83.53     32.30 o 
   5   1  16      149.90      129.91     36.27 o 
 -22   2  16      653.38      691.59     51.98 o 
 -20   2  16      267.76      267.57     47.16 o 
 -18   2  16      199.73      184.50     35.00 o 
 -16   2  16       69.26       54.23     28.52 o 
 -14   2  16       41.31       62.12     27.79 o 
 -12   2  16     1186.79     1245.15     73.42 o 
 -10   2  16     1511.80     1546.54     65.64 o 
  -8   2  16      888.04      989.65     54.40 o 
  -6   2  16      129.79      146.27     30.36 o 
  -4   2  16      116.88      130.05     31.20 o 
  -2   2  16      107.69      184.54     25.36 o 
   0   2  16       20.21       32.39     17.19 o 
   2   2  16       10.50      -21.91     21.91 o 
   4   2  16       85.39       90.40     29.42 o 
 -21   3  16        0.01       11.29     36.39 o 
 -19   3  16      114.20       85.15     30.61 o 
 -17   3  16      121.02       92.24     54.22 o 
 -15   3  16        1.92        5.98     24.40 o 
 -13   3  16      100.21      164.29     31.83 o 
 -11   3  16     1015.25     1134.11     58.57 o 
  -9   3  16      127.16      150.08     30.15 o 
  -7   3  16      160.69      187.12     60.37 o 
  -5   3  16       19.73       13.91     18.75 o 
  -3   3  16       64.08       77.52     24.73 o 
  -1   3  16     1299.57     1358.64     52.90 o 
   1   3  16      370.72      392.23     38.44 o 
   3   3  16       69.20       88.13     29.96 o 
   5   3  16     2606.06     2928.25     88.26 o 
 -22   4  16      839.37     1003.86    106.63 o 
 -20   4  16       66.40       28.11     33.41 o 
 -18   4  16       14.47       16.20     46.05 o 
 -16   4  16        0.01      -22.98     22.98 o 
 -14   4  16       87.20       75.87     28.53 o 
 -12   4  16      854.18      984.78     55.92 o 
 -10   4  16     1264.30     1397.74     78.31 o 
  -8   4  16      609.75      606.09     37.70 o 
  -6   4  16      126.49      158.39     25.59 o 
  -4   4  16      463.99      555.51     36.80 o 
  -2   4  16     1012.62     1108.00     46.88 o 
   0   4  16      147.75      167.39     29.44 o 
   2   4  16      219.53      165.06     44.78 o 
   4   4  16      936.50      960.56     73.62 o 
 -21   5  16      335.81      306.83     49.71 o 
 -19   5  16      266.80      270.17     39.85 o 
 -17   5  16      452.33      493.35     45.98 o 
 -15   5  16      793.74      883.80     55.51 o 
 -13   5  16      331.79      443.94     42.99 o 
 -11   5  16      147.35      153.28     27.37 o 
  -9   5  16      906.30      941.12     45.18 o 
  -7   5  16      183.64      217.36     34.59 o 
  -5   5  16      200.51      159.38     29.22 o 
  -3   5  16        3.59       -3.20     20.15 o 
  -1   5  16      583.17      587.48     37.83 o 
   1   5  16       56.73       83.07     39.39 o 
   3   5  16       54.54       60.20     39.89 o 
 -20   6  16      102.01       86.47     31.51 o 
 -18   6  16        0.00       -4.93     26.07 o 
 -16   6  16       19.94       10.08     26.37 o 
 -14   6  16      410.08      417.02     35.07 o 
 -12   6  16       95.87       87.28     26.03 o 
 -10   6  16       41.02       53.66     23.21 o 
  -8   6  16      729.31      879.56     44.84 o 
  -6   6  16      604.93      637.01     39.45 o 
  -4   6  16      541.12      573.50     38.61 o 
  -2   6  16       36.62       56.31     23.46 o 
   0   6  16      145.26      150.10     41.35 o 
   2   6  16       33.31       22.17     37.82 o 
 -19   7  16      795.85      676.63     52.73 o 
 -17   7  16      198.33      265.50     32.02 o 
 -15   7  16        0.83       -3.66     21.38 o 
 -13   7  16     1063.02     1093.78     49.83 o 
 -11   7  16       74.67      120.55     28.17 o 
  -9   7  16       58.27       37.31     23.09 o 
  -7   7  16       29.00       21.69     25.69 o 
  -5   7  16      563.31      559.45     42.32 o 
  -3   7  16      654.41      609.19     40.09 o 
  -1   7  16      313.67      304.21     32.22 o 
   1   7  16       21.19       15.02     54.68 o 
 -16   8  16      310.35      351.12     34.65 o 
 -14   8  16       13.70       19.45     28.21 o 
 -12   8  16     2605.00     2552.26     73.44 o 
 -10   8  16     1788.81     1729.61     60.74 o 
  -8   8  16        1.86        3.06     21.62 o 
  -6   8  16        4.18      -22.17     22.17 o 
  -4   8  16      870.62      891.25     46.35 o 
  -2   8  16        3.04       13.03     22.62 o 
   0   8  16      783.84     1028.89     76.49 o 
 -15   9  16      569.73      714.01     45.33 o 
 -13   9  16     1559.95     1716.05     62.99 o 
 -11   9  16     1616.81     1605.72     81.78 o 
  -9   9  16      365.17      478.04     38.83 o 
  -7   9  16     1235.00     1347.18     56.18 o 
  -5   9  16      771.82      822.35     46.44 o 
  -3   9  16       17.82       53.37     25.12 o 
 -19   1  17       98.43      111.58     52.35 o 
 -17   1  17      267.94      277.54     49.34 o 
 -15   1  17       62.37       78.62     38.25 o 
 -13   1  17      961.47      981.27     81.57 o 
 -11   1  17        5.20       35.34     34.13 o 
  -9   1  17      555.83      695.14     49.29 o 
  -7   1  17      154.31      158.33     31.79 o 
  -5   1  17       13.09       -1.53     23.49 o 
  -3   1  17      244.92      279.73     30.03 o 
  -1   1  17      859.80     1014.07     76.78 o 
   1   1  17      576.28      612.30    120.41 o 
 -18   2  17      882.42      889.05     56.79 o 
 -16   2  17     1784.65     1866.79     65.81 o 
 -14   2  17      398.35      309.38     34.90 o 
 -12   2  17      187.36      214.03     43.65 o 
 -10   2  17     2027.72     2057.98     76.12 o 
  -8   2  17      120.78      118.08     30.80 o 
  -6   2  17       64.86       68.56     27.92 o 
  -4   2  17      131.50      165.33     32.07 o 
  -2   2  17      454.11      601.48     66.64 o 
   0   2  17      479.70      483.98     82.60 o 
 -19   3  17       33.26      -27.08     27.08 o 
 -17   3  17       27.01       37.51     28.49 o 
 -15   3  17       10.59       -0.68     25.78 o 
 -13   3  17       12.48       49.20     29.40 o 
 -11   3  17      188.31      176.34     35.09 o 
  -9   3  17     1091.69     1407.85     75.71 o 
  -7   3  17      226.16      196.16     34.83 o 
  -5   3  17      139.28      115.09     26.12 o 
  -3   3  17       40.34       38.08     25.55 o 
  -1   3  17        0.98       -4.65     51.19 o 
 -18   4  17       64.06       80.14     32.74 o 
 -16   4  17      107.37      175.82     35.72 o 
 -14   4  17      812.60      889.38     56.53 o 
 -12   4  17      213.40      252.26     37.82 o 
 -10   4  17        1.82      -24.11     24.11 o 
  -8   4  17       11.04       -4.74     25.08 o 
  -6   4  17     1062.56     1150.58     59.54 o 
  -4   4  17      796.19      889.83     52.99 o 
  -2   4  17        0.67       43.57     26.02 o 
 -17   5  17      509.40      553.15     64.02 o 
 -15   5  17      248.54      339.89     43.15 o 
 -13   5  17     1276.65     1387.39     67.41 o 
 -11   5  17        8.59       40.14     28.32 o 
  -9   5  17       68.53      121.59     41.27 o 
  -7   5  17       45.52      110.15     36.28 o 
  -5   5  17       29.78       47.59     23.87 o 
  -3   5  17      169.40      184.65     28.93 o 
 -14   6  17     1540.20     1705.92     75.97 o 
 -12   6  17        0.51      -24.80     24.80 o 
 -10   6  17      286.46      365.21     52.95 o 
  -8   6  17       33.95       64.81     24.45 o 
  -6   6  17       61.09       63.11     27.54 o 
  -4   6  17       19.32       52.82     23.81 o 
 -13   7  17      271.44      369.77     37.06 o 
 -11   7  17      235.02      304.31     37.53 o 
  -9   7  17      635.03      667.39     42.54 o 
  -7   7  17     1590.39     1617.66    104.11 o 
 -14   0  18      125.06      182.65     65.15 o 
 -12   0  18      120.01      131.46     62.82 o 
 -10   0  18      257.56      233.84     66.31 o 
  -8   0  18      618.62      630.57     83.77 o 
  -6   0  18       39.21       22.10     44.21 o 
 -13   1  18      416.40      430.92     56.24 o 
 -11   1  18      658.52      815.44     86.09 o 
  -9   1  18       19.57        0.00     31.26 o 
  -7   1  18        5.84       -2.87     26.72 o 
 -12   2  18       47.78       -5.61     27.52 o 
 -10   2  18      765.87      713.16     51.72 o 
  -8   2  18     1799.54     1995.08     77.47 o 
                                                 
